# Supplementary material for: Identification of Drug Combinations Containing Imatinib for Treatment of BCR-ABL+ Leukemias
Source: PLoS One. 2014 Jul 16;9(7):e102221. doi: 10.1371/journal.pone.0102221 (PMC4100887; doi:10.1371/journal.pone.0102221)
Supplement: Table S1 — Screen of EMD kinase inhibitor library. Kinase inhibitors were rank-ordered according to the imatinib combination index (viability of K562/viability of K562 with imatinib). Top three kinase inhibitors were selected accordingly. (XLS) [file pone.0102221.s003.xls]

## Sheet: Viability
WellID	Compound name	EMD Catalog ID	IMR 1	IMR 2	IMR 3	IMR 4	IMR 5	IMR 6	K562_1	K562_2	K562_1	K562_2	K562_Imatinib_1	K562_Imatinib_2	K562_Imatinib_1	K562_Imatinib_2
A03	AG 1024	121767	0.948294	0.898894	0.926509	0.97255	1.0287	0.996527	0.881559	1.1485	0.929654	1.05781	0.850997	0.867792	0.841124	0.827544
A04	KN-62	422706	0.986201	0.923612	0.924959	0.959592	0.976377	1.07234	0.898607	1.03219	1.01372	1.07689	0.879379	0.893367	0.863682	0.84328
A05	AGL 2043	121790	0.872153	0.86717	0.875023	0.951208	0.974725	0.820759	0.289865	0.33817	0.360862	0.382328	0.296421	0.299411	0.290176	0.265364
A06	ATM Kinase Inhibitor	118500	0.928364	0.849328	0.76332	0.926492	1.0136	0.912006	0.834883	1.03997	0.963678	0.991494	0.831755	0.785251	0.763587	0.803994
A07	Akt Inhibitor IV	124011	0.956795	0.846151	0.998313	1.00639	0.98608	0.747701	0.0944198	0.104093	0.255962	0.222689	0.0520207	0.04426	0.0892332	0.0700382
A08	ATM/ATR Kinase Inhibitor	118501	0.92423	0.854593	1.02353	0.97353	0.976554	0.896454	0.771629	0.950052	0.940876	0.801986	0.797463	0.823149	0.722995	0.75514
A09	Akt Inhibitor V, Triciribine	124012	0.693346	0.71042	0.93475	0.801139	0.785914	0.820453	0.761381	0.838968	0.832056	0.78199	0.645785	0.616888	0.748936	0.664899
A10	Alsterpaullone	126870	0.961394	0.91073	1.02973	0.997566	0.936768	0.839673	0.819341	0.992254	0.932698	0.878683	0.843856	0.794055	0.822967	0.787102
A11	Akt Inhibitor VIII, Isozyme-Selective, Akti-1/2	124018	0.923254	0.855463	0.979383	0.84668	0.793494	0.938524	0.753642	0.897048	0.808676	0.80272	0.724944	0.686449	0.693733	0.685786
A12	Alsterpaullone, 2-Cyanoethyl	126871	0.940071	1.0083	1.05053	0.978919	1.02218	1.02671	0.234609	0.310503	0.338537	0.34399	0.120553	0.123757	0.183948	0.184567
A13	Akt Inhibitor X	124020	0.9161	0.74197	0.920798	0.854139	0.876014	1.02347	0.849697	0.916994	0.902553	0.721832	0.840985	0.77043	0.692938	0.776921
A14	Aloisine A, RP107	128125	0.928364	0.798456	0.957271	0.953876	0.898192	0.941237	0.893766	0.898726	0.927823	0.816701	0.782785	0.733134	0.75837	0.807305
A15	PDK1/Akt/Flt Dual Pathway Inhibitor	521275	0.783888	0.788882	0.834634	0.916801	0.956558	0.855569	0.0293038	0.0290103	0.0265831	0.0269767	0.0276897	0.0223852	0.0264704	0.0232176
A16	Aloisine, RP106	128135	0.759731	0.934404	0.902112	0.933678	0.904209	0.944943	0.975283	0.954772	0.917218	0.869418	0.891621	0.776647	0.813471	0.795951
A17	Aurora Kinase Inhibitor II	189404	0.907366	1.02596	0.891668	0.831191	0.882532	0.980135	0.884052	0.992156	0.879114	0.882456	0.822897	0.773657	0.763261	0.772681
A18	Aminopurvalanol A	164640	0.825884	0.813643	0.937361	0.726472	0.783054	0.933442	0.89613	0.963185	0.925595	0.877278	0.809436	0.821144	0.765217	0.786751
A19	Bisindolylmaleimide I	203290	0.856869	1.02862	0.822231	0.939449	1.01469	0.707083	0.123044	0.124948	0.205482	0.22271	0.109836	0.0957934	0.184009	0.159824
A20	AMPK Inhibitor, Compound C	171260	0.851852	0.95403	0.833002	0.89448	0.930545	0.697607	0.972579	0.879037	0.885043	0.795887	0.866072	0.817534	0.882307	0.768475
A21	Bisindolylmaleimide IV	203297	0.806233	1.00986	0.862131	0.750481	0.907423	0.616869	0.953831	0.95412	0.977388	0.859	0.876956	0.86451	0.826003	0.83578
A22	Aurora Kinase Inhibitor III	189405	0.933614	1.00342	0.832675	0.841127	0.926151	0.815563	0.876491	0.91099	0.939841	0.838878	0.779619	0.699921	0.811556	0.730433
B01	Adenosine Kinase Inhibitor	116890	0.9849	0.817429	1.04849	0.921157	0.991064	1.07811	0.987457	1.13592	0.895231	0.876691	0.871636	0.824625	0.88194	0.832889
B03	Akt Inhibitor XII, Isozyme-Selective, Akti-2	124029	0.916286	0.841364	0.856419	1.006	1.10069	1.06611	0.877269	1.07071	0.952536	0.982146	0.810334	0.792068	0.828286	0.805974
B05	Arcyriaflavin A, Synthetic	181305	1.09825	1.06295	0.920879	1.02247	0.997228	0.96443	0.849697	0.991978	0.962445	0.926306	0.778593	0.777212	0.773042	0.744084
B07	1-Azakenpaullone	191500	1.2155	1.21418	1.02679	1.07994	1.04262	0.985752	0.847317	1.06238	1.17626	0.873694	1.10134	0.892237	0.875236	0.875609
B09	Bisindolylmaleimide III, Hydrochloride	203294	1.00418	1.02457	1.08007	0.996205	1.01596	1.22701	0.838283	0.919284	0.938608	0.82257	0.816179	0.732806	0.807052	0.748236
B11	Bisindolylmaleimide V	203303	0.788115	0.905987	1.02246	0.943804	0.917362	1.04032	0.838704	0.940652	0.909597	0.832904	0.766082	0.768535	0.761223	0.782616
B13	CR8, (R)-Isomer	203881	0.102062	0.102657	0.130225	0.0751298	0.0437078	1.32552	0.0802374	0.0800794	0.11654	0.111512	0.0788003	0.0657702	0.0980567	0.0956389
B15	CR8, (S)-Isomer	203882	0.116231	0.11754	0.152174	0.0489977	0.0860589	0.120745	0.0689044	0.0706792	0.092265	0.0995016	0.0564434	0.0543407	0.0891313	0.0820412
B17	CaMKII Inhibitor, CK59	208922	0.959861	1.04272	0.962411	0.992475	0.971776	1.24696	0.95294	0.975725	0.914014	0.834581	0.796168	0.709509	0.780236	0.763534
B19	Cdk1 Inhibitor IV, RO-3306	217699	1.12088	1.20639	0.724888	0.98616	1.00841	0.829624	0.855428	0.851232	0.94589	0.788194	0.893108	0.79792	0.843589	0.796792
B21	Cdc7/Cdk9 Inhibitor	217707	0.872989	0.86247	0.735169	0.893309	0.985372	0.791261	0.884425	0.899595	0.988312	0.85246	0.874994	0.808894	0.867146	0.804572
C03	BPIQ-I	203696	1.03475	0.912993	1.00794	1.0151	0.953343	0.913419	0.918666	1.10243	1.0145	1.05251	0.880802	0.861995	0.855225	0.899405
C04	Aurora Kinase/Cdk Inhibitor	189406	1.09398	1.07479	1.12201	1.09515	1.04769	1.20076	0.848904	0.853463	0.938409	0.917251	0.750737	0.772126	0.792931	0.808322
C05	Compound 56	234505	1.04241	1.01104	0.876981	1.13631	1.02586	1.19094	0.85423	0.980958	1.02781	0.932531	0.743148	0.800818	0.759675	0.746975
C06	Indirubin-3′-monoxime, Cyclin dependent kinase (CDK) inhibitor; competes with ATP for catalytic subunit binding	402085	1.09161	1.11596	0.939156	1.05816	0.998761	1.06767	0.886384	1.02211	1.05413	1.05649	0.812859	0.792652	0.798575	0.835499
C07	Chelerythrine Chloride, PKC inhibitor; affects translocation of PKC from cytosol to plasma membrane	220285	1.00344	1.00682	0.940299	1.08873	0.979857	1.07448	0.790636	0.930659	1.06026	0.806074	0.876264	0.779636	0.779889	0.762185
C08	BAY 11-7082	196870	0.974076	1.0224	0.98795	1.05666	0.976996	1.01376	0.73661	0.929929	0.633478	0.583238	0.836037	0.792159	0.627526	0.530903
C09	DNA-PK Inhibitor II	260961	0.936587	0.938799	1.01659	1.03753	0.991241	1.09698	0.775385	0.839916	0.859694	0.784295	0.777363	0.723527	0.76538	0.74934
C10	Bohemine	203600	1.06016	0.965997	1.10251	1.08407	0.938361	1.05193	0.823048	0.99026	0.927206	0.860488	0.831665	0.809422	0.780969	0.767546
C11	DNA-PK Inhibitor III	260962	0.865556	0.983448	1.0671	1.05318	0.986905	1.1368	0.861111	0.945945	0.898733	0.806996	0.815141	0.76416	0.755293	0.792026
C12	Cdk1 Inhibitor	217695	0.867833	0.890538	0.937443	0.869056	0.860707	1.07379	0.265661	0.350019	0.338915	0.437266	0.262065	0.309966	0.413297	0.403933
C13	Diacylglycerol Kinase Inhibitor II	266788	0.943648	0.939147	0.919166	1.02255	0.966025	1.1802	0.929999	0.842878	0.950307	0.745203	0.830319	0.721577	0.693183	0.825056
C14	Cdk1 Inhibitor, CGP74514A	217696	0.997072	0.926745	0.94854	1.02971	1.00192	1.08334	0.87913	0.971479	1.01852	0.895347	0.855176	0.75736	0.753745	0.812037
C15	PI-103	528100	0.906066	0.894498	0.941849	0.930112	0.918866	1.15617	0.762611	0.738113	0.737642	0.727093	0.483724	0.465441	0.558182	0.544745
C16	Cdk1/2 Inhibitor III	217714	1.23511	1.09194	1.14143	1.05125	1.00463	1.15128	0.0561306	0.0564802	0.0529275	0.0523604	0.0489056	0.0422913	0.0529612	0.0442974
C17	DNA-PK Inhibitor V	260964	0.957538	0.950853	1.02883	0.959756	0.956499	1.19033	0.945687	0.914031	0.856928	0.795048	0.790079	0.719754	0.746001	0.768195
C18	Cdk1/5 Inhibitor	217720	1.02183	0.987147	0.99611	0.974918	0.912879	1.08028	0.943761	0.980188	0.942527	0.870319	0.849984	0.766931	0.744942	0.822305
C19			1.05788	0.977617	0.790001	0.906212	0.882296	0.906159	0.870113	0.891992	0.950984	0.780418	0.880943	0.761334	0.794989	0.766846
C20	Casein Kinase I Inhibitor, D4476	218696	0.98346	1.13154	0.853971	0.938687	0.953343	0.815295	0.937932	0.889583	0.977169	0.818399	0.873674	0.809714	0.824231	0.788784
C21	EGFR/ErbB-2 Inhibitor	324673	1.02532	1.02927	0.831043	0.924913	1.06771	1.02958	0.89872	0.941501	0.969548	0.877194	0.885211	0.813105	0.885791	0.784754
C22	Casein Kinase II Inhibitor III, TBCA	218710	1.0045	1.05429	0.721706	0.790986	0.959802	0.801119	1.00821	0.963145	1.08798	0.892768	0.895826	0.796735	0.839229	0.81109
D01	Casein Kinase II Inhibitor I	218697	1.07725	0.95403	1.02124	0.988392	0.920164	1.04975	0.944765	1.04822	0.927266	0.88801	0.853202	0.809951	0.86523	0.804975
D03	Keratinocyte Differentiation Inducer	218713	0.989685	0.912993	1.0405	1.03984	1.03719	1.07822	0.0601619	0.0592055	0.0861365	0.484659	0.0570587	0.347281	0.553474	0.878675
D05			0.476307	0.487525	0.473495	0.567148	0.554192	0.605711	0.880911	0.978016	1.15692	0.980008	0.830858	0.845826	0.844282	0.812527
D07	Cdk2 Inhibitor II	219445	1.39961	1.53512	1.08676	1.14126	1.05164	1.11964	0.785731	0.89452	0.92462	0.751135	0.886096	0.760733	0.817282	0.835692
D09	Cdk2/5 Inhibitor	219448	0.868483	0.957686	1.12886	0.989644	1.04447	1.11968	0.837312	0.896949	0.846124	0.827978	0.787823	0.77291	0.774774	0.774696
D11	Cdk Inhibitor, p35	219457	1.00218	1.07518	1.05706	1.07838	0.940366	1.05839	0.84905	0.902735	0.888565	0.778678	0.820564	0.753951	0.779094	0.761536
D13	Chk2 Inhibitor	220485	0.881537	1.0126	0.860989	1.06341	0.938597	1.2363	0.942563	0.88512	0.914969	0.783667	0.87502	0.75705	0.724014	0.829261
D15	Compound 401	234501	0.889713	1.00708	1.02369	0.938387	0.975197	1.08823	0.893685	0.892032	0.93423	0.817078	0.82955	0.779727	0.732837	0.776483
D17	Cdk2/9 Inhibitor	238806	0.627612	0.532173	1.07942	0.846244	0.91515	1.28051	0.405914	0.450281	0.707318	0.68559	0.330738	0.309383	0.6218	0.691551
D19	Cdk9 Inhibitor II	238811	0.916472	1.05416	0.798079	1.00086	0.976406	0.835585	0.816589	0.868768	0.919625	0.749584	0.815846	0.760751	0.750566	0.734429
D21	4-Cyano-3-methylisoquinoline	238900	1.0543	1.00434	0.94699	0.866061	0.940455	0.915636	0.89375	0.952896	0.977547	0.844244	0.867764	0.83343	0.818749	0.790291
E03	EGFR Inhibitor	324674	0.90941	0.843888	0.76079	1.06687	0.973604	0.949528	0.0532973	0.0505755	0.0648461	0.0756061	0.045688	0.0452808	0.0574443	0.0566333
E04	Cdk4 Inhibitor	219476	0.895195	0.894237	0.812684	0.911166	0.900846	1.0812	0.945493	0.972447	1.00974	0.975459	0.863867	0.814909	0.856509	0.842789
E05	EGFR/ErbB-2/ErbB-4 Inhibitor	324840	1.05681	0.971132	0.80069	1.02917	0.995252	1.00467	0.923523	0.955503	1.02751	0.946449	0.828358	0.792014	0.817649	0.77997
E06	Cdk4 Inhibitor II, NSC 625987	219477	0.970313	0.979792	0.894606	1.04806	0.979886	1.01506	0.885817	0.886107	0.999832	0.935801	0.822756	0.825737	0.736913	0.79574
E07	Flt-3 Inhibitor	343020	0.9587	0.983578	1.01349	1.16201	0.930722	0.866077	0.777166	0.902814	0.974125	0.744574	0.806334	0.761389	0.757841	0.761361
E08	Cdk4 Inhibitor III	219478	0.963299	0.995111	1.00353	0.999144	0.968974	1.05388	0.831111	0.657402	0.899051	0.740718	0.734764	0.479714	0.77347	0.752582
E09	Flt-3 Inhibitor II	343021	0.963392	1.0855	1.16191	0.967949	0.965936	1.09442	0.426897	0.457134	0.488405	0.471663	0.370837	0.4144	0.448978	0.438383
E10	Cdc2-Like Kinase Inhibitor, TG003, Potent, specific, and reversible Cdc2-like kinase (Clk) inhibitor. Competes with ATP.	219479	0.932917	0.999549	1.07093	1.05323	0.942342	1.00459	0.825768	0.863416	0.857843	0.718038	0.737571	0.756175	0.739725	0.75323
E11	cFMS Receptor Tyrosine Kinase Inhibitor	344036	0.976353	0.921914	1.25721	1.09807	0.952045	1.06832	0.789827	0.849909	0.811641	0.706384	0.709472	0.694671	0.695771	0.696352
E12	Chk2 Inhibitor II	220486	0.943602	1.02361	1.18753	0.997947	0.987643	1.14677	0.786783	0.832984	0.802389	0.691459	0.657784	0.719243	0.66498	0.682211
E13	Gö 6976	365250	0.957213	1.015	0.936872	1.05827	1.00277	1.1953	0.915202	0.88354	0.913397	0.702275	0.791477	0.72772	0.677268	0.757734
E14	Compound 52	234503	0.956191	0.949809	1.02712	1.01417	0.935087	1.09717	0.884878	0.872185	0.9051	0.75342	0.782106	0.702764	0.66441	0.82609
E15	Gö 6983	365251	0.960883	0.947764	0.879919	0.961362	0.939747	1.12472	0.89566	0.837388	0.944258	0.810727	0.813167	0.753842	0.688353	0.765391
E16	Cdk2 Inhibitor III	238803	0.85896	0.950505	0.807136	0.946418	0.94423	1.05755	0.9215	0.842444	0.881123	0.776875	0.849715	0.752657	0.712623	0.772961
E17	GTP-14564	371806	0.854036	0.944021	1.00337	0.904633	0.877606	1.07383	0.908726	0.884192	0.860251	0.819657	0.770402	0.707869	0.687946	0.760502
E18	Cdk2 Inhibitor IV, NU6140	238804	0.969524	1.08497	0.996191	0.970236	1.01236	1.16137	0.820669	0.761061	0.793694	0.725961	0.686807	0.649007	0.644114	0.707847
E19	Herbimycin A, Streptomyces sp.	375670	0.92265	1.06852	0.782005	0.95785	0.950158	0.929391	0.391408	0.431856	0.243765	0.289869	0.356274	0.373476	0.202858	0.2371
E20	Cdk/Crk Inhibitor	219491	0.258896	0.338043	0.643049	0.59181	0.662194	0.159108	0.0547706	0.052886	0.0493658	0.0494049	0.0489826	0.0449163	0.0519016	0.0431934
E21	Flt-3 Inhibitor III	343022	0.978536	0.974875	0.852992	0.874119	0.937358	0.928436	0.893766	0.942252	0.989505	0.838249	0.841151	0.796534	0.773389	0.777447
E22	ERK Inhibitor III	328009	1.10378	1.07631	0.801588	0.943804	1.02625	1.10413	0.927101	0.939487	1.03766	0.843741	0.84101	0.719353	0.790139	0.750252
F01	eEF-2 Kinase Inhibitor, NH125	324515	0.911129	0.768342	1.03585	1.06605	0.899254	1.00967	0.435704	0.421686	0.561827	0.606568	0.305625	0.317148	0.506198	0.474374
F03	GSK-3 Inhibitor IX, Control, MeBIO	361556	0.936354	0.939669	0.965104	1.01099	0.948565	1.054	0.944651	0.975725	0.971538	0.963407	0.846407	0.837003	0.843549	0.854669
F05	Gö 7874, Hydrochloride	365252	0.873361	0.888885	0.876818	0.854765	0.81405	0.91277	0.937544	0.888595	0.881362	0.897862	0.792669	0.809222	0.749628	0.746502
F07	H-8, Dihydrochloride, Potent inhibitor of cAMP- and cGMP-dependent protein kinase	371958	0.909596	0.909381	1.06114	1.06099	0.920429	0.96294	0.796546	0.908956	0.988729	0.775932	0.805052	0.748519	0.769558	0.832468
F09	HA 1004, Dihydrochloride	371964	0.894916	0.975571	1.02434	1.04469	0.94827	1.18792	0.806907	0.897838	0.917257	0.782933	0.761569	0.74234	0.746103	0.775484
F11	IKK-2 Inhibitor V	401482	0.573259	0.527473	1.24546	0.98518	0.871737	1.06657	0.481052	0.543158	0.515506	0.480257	0.464841	0.47328	0.488409	0.483241
F13	IKK-2 Inhibitor VI	401483	0.848089	0.882966	0.900807	0.989971	0.906509	1.12251	0.92736	0.880696	0.917715	0.71852	0.736046	0.670554	0.626507	0.745258
F15	IKK Inhibitor VII	401486	0.936029	0.947503	1.03217	0.923361	0.915504	1.07604	0.797841	0.780375	0.766673	0.746251	0.644132	0.611783	0.602278	0.669034
F17	IKK-2 Inhibitor VIII	401487	0.895149	1.10939	1.10667	0.969229	0.865632	1.14368	0.90845	0.860296	0.907189	0.806242	0.742238	0.698371	0.702454	0.729154
F19	IKK-3 Inhibitor IX	401488	1.1094	1.20286	0.915576	0.985861	0.968768	0.942574	0.807425	0.86158	0.949611	0.753839	0.806834	0.720009	0.755151	0.773101
F21	IKK Inhibitor X	401489	0.956655	1.00895	0.857154	0.934658	0.902292	1.01575	0.849325	0.89529	0.994161	0.845858	0.814039	0.827505	0.773205	0.802679
G03	IGF-1R Inhibitor II	407248	1.05653	0.905204	1.11271	1.03638	0.996962	1.11964	0.921143	0.95183	0.934529	0.924126	0.793823	0.776464	0.800878	0.820903
G04			1.22322	1.05303	1.267	1.1006	0.965464	1.15705	0.913712	0.933148	0.997922	0.931944	0.84492	0.827305	0.819462	0.796266
G05	IRAK-1/4 Inhibitor	407601	0.98648	0.951289	1.06661	1.09044	0.941752	0.965959	0.904581	0.908739	0.954307	0.909893	0.836985	0.832792	0.782212	0.785788
G06	ERK Inhibitor II, FR180204	328007	0.985644	1.00795	1.04115	1.07112	0.997759	1.10325	0.89749	0.882631	0.964435	0.914714	0.838357	0.780238	0.720937	0.775677
G07	JAK Inhibitor I	420099	1.0315	0.966084	1.0715	1.02833	0.977615	0.956788	0.792288	0.837013	0.859276	0.696385	0.754595	0.672012	0.722832	0.728979
G08	ERK Inhibitor II, Negative control	328008	0.974866	0.892627	1.0582	0.910949	0.900375	1.059	0.832681	0.865312	0.919824	0.715523	0.767312	0.735485	0.750118	0.777885
G09	JAK3 Inhibitor II	420104	0.959814	0.969958	1.03674	0.946418	0.947828	1.17585	0.805175	0.834821	0.851934	0.766772	0.728406	0.670536	0.743108	0.725948
G10	Fascaplysin, Synthetic	341251	0.788905	0.746801	0.822965	0.795722	0.704722	0.877425	0.841489	0.836183	0.849904	0.691271	0.666501	0.680361	0.662005	0.676043
G11	JAK3 Inhibitor IV	420121	0.911872	0.999419	1.1145	0.9842	0.890465	1.12167	0.851559	0.876292	0.741482	0.753273	0.711202	0.731894	0.693488	0.717887
G12	GSK-3b Inhibitor I	361540	0.920978	0.847543	1.09533	0.928125	0.904503	1.18211	0.802439	0.820444	0.793256	0.756606	0.711689	0.743452	0.669035	0.692812
G13	JAK3 Inhibitor VI	420126	1.30749	1.27332	1.1092	1.09126	1.02775	1.17142	0.793712	0.76266	0.869802	0.678128	0.625095	0.603599	0.628932	0.717729
G14	GSK-3b Inhibitor II	361541	0.973194	0.910252	1.04654	1.01224	0.915445	1.11024	0.894317	0.811854	0.953411	0.75212	0.770286	0.681673	0.659906	0.769632
G15	Lck Inhibitor, Potent and selective Ick (src family tyrosine kinase) inhibitor.	428205	0.944856	0.954596	1.04384	0.866497	0.860855	1.10745	0.782881	0.752036	0.799524	0.696825	0.624351	0.585297	0.626589	0.638422
G16	GSK-3b Inhibitor VIII	361549	0.88084	1.04929	0.987461	0.920721	0.916713	1.11475	0.841829	0.794613	0.875254	0.767443	0.773055	0.699264	0.654567	0.724195
G17	LY 294002, Specific phosphatidylinositol 3-kinase (PI3K) inhibitor.	440202	0.830808	0.927224	1.01871	0.978239	0.8472	1.10948	0.832698	0.840252	0.817033	0.749836	0.73188	0.658122	0.634353	0.697263
G18	GSK-3 Inhibitor IX	361550	0.839309	0.964735	0.961024	0.894317	0.892648	1.06091	0.824085	0.753971	0.790808	0.746419	0.604046	0.553888	0.581045	0.65654
G19	LY 303511	440203	1.01519	1.01987	0.910109	0.98518	0.948477	1.04039	0.835871	0.825361	0.960873	0.690013	0.804527	0.733845	0.732471	0.767424
G20	GSK-3 Inhibitor X	361551	0.978582	0.924874	0.836837	0.878665	0.866989	0.932563	0.942546	0.87335	0.949511	0.776393	0.814718	0.73822	0.74378	0.744259
G21	Met Kinase Inhibitor	448101	0.976074	0.955988	1.00933	1.0087	0.964668	1.02465	0.829249	0.848803	0.909915	0.746063	0.729034	0.70446	0.707956	0.696632
G22	GSK-3b Inhibitor XI	361553	1.0989	1.06926	0.979138	0.962315	0.993954	1.01254	0.896875	0.898628	1.01993	0.843804	0.803834	0.695564	0.775549	0.754772
H01	IKK-2 Inhibitor XI	401490	0.999394	0.812555	1.06098	1.07539	0.958711	0.985599	1.0238	1.08035	0.958823	0.870298	0.821205	0.751162	0.835235	0.798474
H03	Indirubin-3′-monoxime, 5-Iodo-	402086	1.30693	1.20734	0.989582	1.01523	0.991418	1.12595	1.00282	0.966246	1.01306	0.963637	0.895505	0.779326	0.917723	0.883774
H05	IP3K Inhibitor	406170	0.99015	0.967521	1.00525	1.10414	0.943434	0.955451	0.979168	0.906961	0.95763	0.922177	0.835549	0.817078	0.764097	0.741473
H07	5-Iodotubercidin	407900	0.589054	0.573993	0.744145	0.832144	0.844516	0.887398	0.795817	0.818627	0.695539	0.548904	0.797938	0.679942	0.654608	0.674098
H09	KT5720	420320	0.907645	0.938146	1.16322	1.09668	0.936709	1.2358	0.790264	0.836697	0.898454	0.77371	0.780234	0.734209	0.773124	0.766968
H11	KN-92	422709	0.928132	0.963778	1.21021	0.890996	0.944702	1.07402	0.802244	0.842463	0.753282	0.678862	0.728957	0.720793	0.674496	0.667737
H13	LY 294002, 4'-NH2	440206	0.676715	0.785401	0.733701	0.862468	0.811868	1.05896	0.879487	0.801545	0.820018	0.657901	0.644811	0.608703	0.562094	0.693969
H15	MEK1/2 Inhibitor II	444965	0.882606	1.09955	1.06571	0.894752	0.918955	1.04945	0.850555	0.812841	0.907786	0.77327	0.657053	0.616651	0.604479	0.725054
H17	MK-2 Inhibitor III	475864	0.819194	0.916344	1.09476	0.820412	0.830802	0.81988	0.949961	0.82627	0.828077	0.743086	0.792746	0.683077	0.66441	0.694232
H19	ML-7, Hydrochloride, Selective myosin light chain kinase (MLCK) inhibitor	475880	0.982206	1.02462	0.921287	0.933624	0.954759	1.03821	0.883745	0.815941	0.926112	0.706174	0.758249	0.732988	0.695139	0.748166
H21	Necrostatin-1	480065	0.897425	0.994371	0.857317	0.952569	0.845873	0.94158	0.944716	0.908601	1.03921	0.792575	0.842433	0.78268	0.735364	0.777902
I03	PD 158780	513035	1.036	0.964866	1.07191	1.09624	0.99767	1.08739	0.992962	1.03313	1.01764	0.934523	0.821153	0.823714	0.809151	0.774661
I04	SU6656, Selective Src family kinase inhibitor.	572635	1.08668	0.973221	1.09158	1.12542	0.962781	1.12308	0.970555	0.976199	0.974304	0.935969	0.815436	0.80317	0.777199	0.767827
I05	PD 174265	513040	1.01691	1.01012	0.985339	1.01305	0.999263	0.866994	0.943	0.905638	0.86819	0.894236	0.776811	0.793326	0.707182	0.692777
I06	GSK-3 Inhibitor XIII	361555	1.00539	0.998548	0.938749	1.11072	0.96688	0.995686	0.905892	0.996698	0.916004	0.93033	0.761659	0.691298	0.701048	0.690674
I07	PDGF Receptor Tyrosine Kinase Inhibitor II	521231	1.00594	0.944195	1.08268	1.07566	0.931519	1.03466	0.798618	0.864364	0.904961	0.682069	0.805834	0.755519	0.751768	0.768475
I08	Isogranulatimide	371957	0.960883	1.01565	1.10284	1.05432	0.937417	0.969703	0.879244	0.889938	0.854719	0.72397	0.838793	0.730454	0.782722	0.741105
I09	PDGF Receptor Tyrosine Kinase Inhibitor III	521232	0.947736	0.959557	1.11793	0.977858	0.954139	1.13084	0.725893	0.745874	0.772025	0.700598	0.662835	0.607026	0.673824	0.653596
I10	IC261, Casein kinase-1 (CK-1delta/epsilon) inhibitor.	400090	0.519046	0.521773	0.725133	0.775688	0.641048	1.05235	0.0568267	0.0599362	0.0945532	0.0970911	0.047393	0.0420908	0.0665123	0.0477318
I11	PDGF Receptor Tyrosine Kinase Inhibitor IV	521233	0.360215	0.382691	0.522615	0.397671	0.401097	0.513777	0.0469509	0.0496078	0.0459236	0.0446258	0.0416756	0.0382991	0.0444027	0.0372883
I12	IKK-2 Inhibitor IV	401481	0.803028	0.951376	1.18313	1.04199	0.948624	1.14585	0.821575	0.888201	0.796599	0.722817	0.684038	0.710092	0.671216	0.655384
I13	PDGF RTK Inhibitor	521234	0.835175	0.96578	0.843935	0.963022	0.867785	1.08919	0.743782	0.654933	0.660479	0.567182	0.322264	0.483032	0.512006	0.551089
I14	Indirubin Derivative E804	402081	0.916286	0.897197	1.05094	0.962015	0.885923	1.13286	0.766189	0.75802	0.81375	0.674188	0.678641	0.572646	0.5991	0.726245
I15	PKR Inhibitor	527450	1.19014	1.37615	1.41208	1.12825	1.09334	1.2867	0.698483	0.656454	0.792898	0.638889	0.654169	0.646382	0.626263	0.685418
I16	JNK Inhibitor II, Selective c-Jun N-terminal kinase (c-JNK) inhibitor.	420119	0.978304	1.09089	1.09533	1.02315	0.980211	1.11101	0.898817	0.794929	0.859893	0.797333	0.771786	0.703968	0.65202	0.688887
I17	PKR Inhibitor, Negative Control	527455	0.890178	0.983317	1.06114	0.912337	0.876368	1.08261	0.950156	0.826961	0.836911	0.779076	0.807732	0.68871	0.691756	0.694056
I18	JNK Inhibitor, Negative Control	420123	0.906902	1.08323	1.02769	0.952433	0.964049	1.19679	0.986939	0.836717	0.857823	0.795992	0.789259	0.708744	0.725929	0.709494
I19	PI 3-Kg Inhibitor	528106	0.938445	1.08249	0.871759	0.938224	0.869054	1.04945	0.88151	0.791256	0.929952	0.663225	0.767851	0.696147	0.681853	0.764603
I20	JNK Inhibitor V	420129	0.91689	1.05173	0.956944	0.999117	1.00802	1.13741	0.892973	0.84586	0.940816	0.725856	0.76671	0.659908	0.653141	0.731905
I21	PI 3-Kb Inhibitor II	528108	0.923161	1.0727	1.03919	0.954965	1.01466	0.952509	0.910717	0.874238	0.94595	0.749333	0.850599	0.760769	0.694976	0.741665
I22	JNK Inhibitor IX	420136	0.935054	0.977573	1.02646	0.902184	0.991418	0.989917	0.0935131	0.0972605	0.211551	0.171628	0.0707626	0.0627989	0.140381	0.129142
J03	Olomoucine II	495621	1.06685	0.961123	1.12772	1.06456	1.03448	1.17199	0.773961	0.776583	0.73414	0.748892	0.727778	0.744837	0.704961	0.68158
J05	p21-Activated Kinase Inhibitor III, IPA-3	506106	0.875451	0.953029	1.08652	1.01442	0.960805	0.940969	0.980836	0.921733	0.982641	0.925656	0.866918	0.847466	0.757657	0.741192
J07	p38 MAP Kinase Inhibitor IV	506153	0.964506	0.993936	1.02907	1.10868	0.923202	0.910936	0.852012	0.847499	0.853625	0.698691	0.789708	0.738931	0.741355	0.778218
J09	p38 MAP Kinase Inhibitor VI, JX401	506157	0.970546	1.05486	1.14339	1.01393	0.896924	1.12744	0.812476	0.854312	0.809154	0.752246	0.708331	0.699319	0.750036	0.705534
J11	p38 MAP Kinase Inhibitor VII, SD-169	506158	0.904254	1.03976	1.16158	0.98303	0.957649	0.919571	0.817916	0.852239	0.80026	0.713888	0.745096	0.687962	0.709138	0.679933
J13	p38 MAP Kinase Inhibitor VIII	506163	0.850505	0.928573	0.880898	0.980743	0.878019	1.03118	0.83464	0.737086	0.775985	0.616818	0.652861	0.590055	0.598223	0.673327
J15	PIKfyve Inhibitor	524611	1.00515	1.17462	1.06791	0.955564	0.941723	1.01162	0.874209	0.770145	0.832116	0.727806	0.705869	0.661585	0.636839	0.638895
J17	PIM1 Kinase Inhibitor II	526520	0.840842	1.0972	0.974242	1.03529	0.915003	1.19205	0.907965	0.847993	0.855893	0.755872	0.760749	0.688181	0.683381	0.683893
J19	PIM1 Kinase Inhibitor IV	526522	0.85306	1.07679	0.881224	0.960817	0.907512	0.871808	0.890382	0.890452	0.978502	0.742353	0.788195	0.742121	0.723158	0.768195
J21	PIM1/2 Kinase Inhibitor V	526523	1.01565	1.10408	0.87078	0.970508	0.938479	0.871388	0.933318	0.868511	0.952794	0.802888	0.811052	0.766912	0.721018	0.730346
K03	PP3	529574	1.07261	0.999419	1.14029	1.07316	0.986463	1.02503	0.987975	0.926196	0.948715	0.938275	0.848202	0.82067	0.807093	0.769702
K04	MK2a Inhibitor	475863	0.444531	0.43452	0.479451	0.857922	0.797357	1.01044	0.0722719	0.0624244	0.0857983	0.0952465	0.0526232	0.052536	0.061153	0.0513415
K05	PP1 Analog II, 1NM-PP1	529581	0.930176	0.976964	1.02353	1.02645	0.933554	0.881093	0.926518	0.814599	0.865444	0.867804	0.700985	0.732295	0.673824	0.651844
K06	JNK Inhibitor VIII	420135	0.930919	0.891931	1.00672	1.0645	0.954198	1.10119	0.992913	0.973079	1.0248	0.94058	0.792336	0.832992	0.715578	0.736566
K07	PKCbII/EGFR Inhibitor	539652	0.964832	1.0459	1.01235	0.983874	0.853629	1.03451	0.746842	0.848072	0.851217	0.6906	0.7618	0.721941	0.756027	0.752039
K08	K-252a, Nocardiopsis sp.	420298	0.679781	0.684005	0.755894	0.655643	0.567965	0.661995	0.158273	0.164622	0.690923	0.204411	0.208596	0.197548	0.306417	0.741035
K09	PKCb Inhibitor	539654	0.576047	0.605631	0.787798	0.91005	0.789601	1.00577	0.879438	0.818825	0.80217	0.724536	0.647862	0.726189	0.751585	0.711421
K10	Kenpaullone, Potent inhibitor of CDK1/cyclin B, CDK2/cyclin A, CDK2/cyclin E, and CDK5/p25	422000	1.13769	1.02588	1.2236	1.13675	0.969151	1.0838	0.816233	0.938835	0.804876	0.799869	0.740956	0.6989	0.729394	0.716433
K11	Rapamycin	553210	0.496561	0.525298	0.686131	0.61914	0.594892	0.664555	0.578791	0.629794	0.578143	0.552635	0.439369	0.465149	0.520687	0.497276
K12	KN-93	422708	0.945088	1.00264	1.15742	1.04999	0.958622	1.08873	0.759632	0.776346	0.725883	0.710785	0.615891	0.651395	0.617521	0.584452
K13	Rho Kinase Inhibitor III, Rockout	555553	0.695762	0.716687	0.671036	0.807482	0.806559	1.18827	0.941089	0.808635	0.8701	0.712777	0.687781	0.692738	0.642565	0.709827
K14	MEK Inhibitor I	444937	1.01575	0.863079	1.06547	1.07278	0.924558	1.14956	0.753885	0.735585	0.770135	0.666872	0.600597	0.59144	0.535481	0.594492
K15	Rho Kinase Inhibitor IV	555554	1.12659	1.23968	1.09272	0.955428	0.979621	0.919724	0.860544	0.845939	0.812159	0.716696	0.712266	0.661275	0.638815	0.662007
K16	MEK Inhibitor II	444938	0.928689	0.964126	1.04964	1.00018	0.895656	1.20076	0.925806	0.795127	0.714203	0.772159	0.699498	0.686358	0.547972	0.679986
K17	Staurosporine, N-benzoyl-	539648	0.60982	0.626214	1.01512	1.01994	0.942637	1.08193	0.287048	0.285817	0.361101	0.335627	0.188764	0.188069	0.245427	0.278961
K18	MEK1/2 Inhibitor	444939	1.07465	0.997809	1.00982	0.944757	0.871649	1.14631	0.996459	0.9275	0.901678	0.847283	0.749263	0.745912	0.692734	0.715311
K19	Src Kinase Inhibitor I	567805	0.92265	0.980706	0.850789	1.03135	0.956233	0.995304	0.87892	0.838	0.922451	0.717535	0.748891	0.694452	0.628015	0.69516
K20	MNK1 Inhibitor	454861	0.942487	1.02784	0.91476	0.964356	0.989176	0.916667	0.890075	0.893355	0.936459	0.781885	0.820602	0.777467	0.733754	0.733868
K21	SU11652	572660	0.956052	1.05303	0.929773	0.845809	0.827469	0.909407	0.96314	0.874475	0.95946	0.839507	0.869085	0.806032	0.754478	0.765181
K22	NF-kB Activation Inhibitor	481406	0.414289	0.403319	0.288846	0.287453	0.286106	0.875744	0.628947	0.563696	0.80022	0.676913	0.389668	0.372291	0.526352	0.528309
L03	PIM1/2 Kinase Inhibitor VI	526524	0.821331	0.855072	0.837571	1.07525	0.993954	0.91277	1.008	0.984375	0.934727	0.960912	0.808437	0.831607	0.804036	0.76271
L05	PI 3-Kα Inhibitor IV	528111	0.368856	0.383736	0.485652	0.599405	0.56248	0.64866	0.855169	0.782586	0.787346	0.760484	0.456367	0.519545	0.54893	0.51699
L07	PI 3-Kγ/CKII Inhibitor	528112	1.07368	0.975136	1.11932	1.02552	0.820951	0.989802	0.824101	0.812051	0.855595	0.675257	0.720663	0.705772	0.762324	0.744837
L09	PI 3-Kβ Inhibitor VI, TGX-221	528113	0.724843	0.75842	0.993743	0.904062	0.79199	0.998208	0.804349	0.851034	0.802787	0.733067	0.707087	0.685556	0.725359	0.684086
L11	PI 3-Kγ Inhibitor VII	528114	0.885625	0.930705	1.09304	1.05261	0.921845	1.21643	0.829962	0.860454	0.805692	0.72921	0.750493	0.778214	0.696199	0.686907
L13	PI 3-Kα Inhibitor VIII	528116	0.146706	0.181598	0.218185	0.155105	0.163477	0.128081	0.856238	0.743998	0.76713	0.685108	0.727521	0.633039	0.655016	0.70839
L15	Polo-like Kinase Inhibitor I	528282	0.952521	0.996373	1.16191	1.00873	1.03654	1.01242	0.942239	0.88277	0.897002	0.753022	0.780978	0.753076	0.641648	0.711036
L17	Polo-like Kinase Inhibitor II, BTO-1	528283	0.816871	0.95155	1.06424	1.05661	0.968414	1.17275	0.991683	0.86237	0.868389	0.798863	0.772491	0.738402	0.652794	0.673222
L19	UCN-01	539644	0.0883117	0.0920826	0.134223	0.115852	0.0994485	0.0747013	0.146098	0.131761	0.227728	0.213802	0.113694	0.121934	0.165017	0.160385
L21	Quercetagetin	551590	0.914474	0.968304	0.555498	0.936155	0.905182	1.00325	0.822466	0.737481	0.910194	0.725353	0.669757	0.645689	0.608433	0.635653
M03	Syk Inhibitor	574711	0.976027	1.00055	1.06334	1.13073	1.0333	1.0574	0.990064	0.952876	0.887749	0.97416	0.757467	0.841396	0.820216	0.728331
M04	p38 MAP Kinase Inhibitor III	506121	0.972729	0.994066	0.980443	1.08029	1.01377	1.15869	0.922099	0.935419	0.89925	0.880527	0.73311	0.772472	0.753215	0.683017
M05	Syk Inhibitor II	574712	0.918887	1.00991	0.977914	1.08334	0.998968	0.853009	1.01908	0.968398	0.887471	0.919766	0.800976	0.820743	0.757902	0.712963
M06	p38 MAP Kinase Inhibitor	506126	1.02796	0.909468	0.877308	1.12806	1.02586	1.21601	1.00394	0.909548	0.895868	0.914107	0.80204	0.856453	0.759858	0.735305
M07	Syk Inhibitor III	574713	0.968873	0.920783	1.03503	0.954175	0.773292	0.941351	0.852611	0.850777	0.848054	0.724641	0.760903	0.734264	0.795478	0.721322
M08	PD 98059, Specific inhibitor of the activation of mitogen-activated protein kinase kinase (MAPKK)	513000	1.05858	1.04703	1.12797	1.06864	1.00147	0.98044	0.86137	0.865213	0.856132	0.773773	0.776965	0.784886	0.78207	0.731958
M09	TGF-b RI Kinase Inhibitor	616451	0.872432	1.04106	1.30356	0.979219	0.912761	1.06194	0.901084	0.900286	0.819242	0.774653	0.754544	0.773985	0.77669	0.696597
M10	PD 169316	513030	1.02996	0.967912	1.17521	1.08394	0.927979	1.08579	0.805434	0.79013	0.763171	0.735331	0.706331	0.709965	0.720122	0.634479
M11	TGF-b RI Inhibitor III	616453	0.800705	0.960166	0.996273	0.883347	0.929336	0.608004	0.878321	0.904769	0.884725	0.80207	0.700242	0.724986	0.740866	0.66234
M12	SB220025	559396	0.825047	0.945283	0.970897	0.863584	0.878049	1.05377	0.781295	0.794278	0.761738	0.683285	0.653618	0.710366	0.680589	0.602535
M13	AG 9, EGFR tyrosine kinase inhibitor	658390	0.847532	1.19481	0.912149	1.00391	0.907895	0.951935	0.987247	0.85609	0.902732	0.73749	0.743866	0.684772	0.667466	0.697403
M14	Purvalanol A	540500	0.995353	1.20147	1.10969	0.907138	0.936768	1.10352	0.915445	0.892012	0.94012	0.792282	0.836306	0.783738	0.684685	0.696983
M15	AG 490, Jak-2 protein tyrosine kinase (PTK) inhibitor	658401	0.889295	0.959165	1.0875	0.957741	1.00528	1.01399	0.955126	0.925229	0.873284	0.794902	0.760749	0.776993	0.691675	0.654175
M16	GSK3b Inhibitor XII, TWS119	361554	0.967572	1.01522	1.04776	1.02002	0.898988	1.01708	0.135639	0.0998673	0.193703	0.187475	0.105593	0.105655	0.176938	0.157564
M17	AG 112, Protein tyrosine kinase inhibitor	658440	0.985179	1.06465	1.09998	1.01627	0.928746	1.11272	1.04309	0.901294	0.937513	0.783876	0.79954	0.769884	0.710891	0.690972
M18	H-89, Dihydrochloride, cAMP-dependent protein kinase (PKA) inhibitor	371963	0.884928	1.03606	1.01741	0.994871	0.971687	0.953961	0.949702	0.827316	0.911149	0.8289	0.771107	0.741483	0.721467	0.684086
M19	AG 1295	658550	0.94546	1.06778	0.895258	1.03048	0.973044	0.904402	0.96144	0.812545	0.833091	0.735813	0.780965	0.724894	0.660558	0.709757
M20	SB 202474, Negative control for p38 MAPK	559387	0.873733	1.02144	0.970326	0.917836	0.932049	0.872725	0.912336	0.879156	0.953013	0.799681	0.806116	0.80636	0.719246	0.721777
M21	AG 1296	658551	1.11511	1.16152	0.986971	1.06458	1.12496	1.15816	0.932638	0.845011	0.9789	0.796055	0.80163	0.795787	0.727254	0.715487
M22	SB 202190, Highly selective, potent and cell permeable p38 MAP kinase inhibitor.	559388	0.989639	0.965736	0.85593	0.993101	0.988763	0.778422	0.905034	0.872856	0.93417	0.750108	0.717881	0.691973	0.69679	0.690201
N03	Ras/Rac Transformation Blocker, SCH 51344	553509	0.945227	0.907075	0.966083	1.09077	1.02539	1.08995	1.07305	1.02138	0.926311	1.04775	0.834588	0.891526	0.892699	0.753441
N05	Reversine	554717	0.826627	0.843192	0.97718	0.984091	0.979149	1.00879	0.54599	0.527142	0.614476	0.623336	0.322893	0.37353	0.500187	0.396784
N07	Rho Kinase Inhibitor	555550	1.03252	0.999723	1.064	1.05231	1.04884	0.774295	0.784678	0.836262	0.845049	0.717765	0.731623	0.723491	0.780134	0.714435
N09	Rho Kinase Inhibitor II	555551	1.0983	1.05077	1.27516	1.02743	0.95178	1.09274	0.872055	0.914446	0.858062	0.781298	0.739623	0.777339	0.750382	0.705797
N11	Rho Kinase Inhibitor V	555555	1.07516	1.11905	1.19846	1.03265	1.01566	1.08965	0.797193	0.927085	0.820615	0.750129	0.683923	0.711168	0.703962	0.648059
N13	Roscovitine, Potent, selective inhibitor of cyclin-dependent kinases (CDKs)	557360	0.948433	1.15303	1.00819	1.05598	0.994986	1.10004	0.96212	0.888299	0.904503	0.767338	0.748929	0.732131	0.680019	0.66814
N15	Roscovitine, (S)-Isomer	557362	0.981277	1.06578	1.03854	1.04185	0.98139	1.12522	1.02233	0.884271	0.910452	0.830871	0.747327	0.796826	0.713377	0.660395
N17	Ro-31-8220	557520	1.04037	1.12592	1.01651	0.735428	0.698882	1.18681	0.976222	0.821471	0.799524	0.740319	0.795784	0.776118	0.695893	0.666055
N19	RSK Inhibitor, SL0101	559285	1.02471	1.1036	0.942339	0.9793	1.00056	0.911089	0.975347	0.933227	1.00857	0.767338	0.811705	0.795586	0.699826	0.804712
N21	SB 203580, Sulfone	559399	1.08942	1.14346	0.917044	0.979627	1.04073	1.01571	0.893329	0.82627	0.858699	0.744952	0.724201	0.754316	0.669749	0.664934
O03	AG 1478, Selective inhibitor of epidermal growth factor receptor (EGFR) protein	658552	0.967572	0.94846	0.910027	1.09581	0.953874	1.06936	1.05432	1.02438	0.928082	0.974726	0.797566	0.89251	0.821439	0.74871
O04	SB 203580	559389	1.038	1.05077	0.894443	1.04703	0.963695	0.968098	0.954106	0.979438	0.874736	0.874574	0.75125	0.811938	0.746551	0.695721
O05	VEGF Receptor 2 Kinase Inhibitor I	676480	0.936726	0.935187	0.950417	1.08666	0.948506	0.909484	1.04258	1.0248	0.936837	0.980154	0.875815	0.930481	0.818729	0.756209
O06	HA 1077, Dihydrochloride Fasudil	371970	1.08747	1.03645	1.04384	1.11775	1.02168	1.14979	1.08618	0.965811	0.940836	1.01057	0.802335	0.91238	0.788957	0.759504
O07	VEGF Receptor Tyrosine Kinase Inhibitor II	676481	1.00715	0.972743	1.04939	1.04659	0.876899	0.966914	0.883243	0.905579	0.83908	0.7796	0.80104	0.836091	0.81881	0.752705
O08	SB 218078	559402	1.09156	1.11061	1.10006	1.05399	0.869319	0.992553	0.896049	0.935537	0.855038	0.80031	0.798502	0.86781	0.818769	0.702625
O09	VEGF Receptor Tyrosine Kinase Inhibitor III, KRN63	676482	0.978908	0.944021	1.1398	1.1399	0.936296	0.941504	0.0867781	0.0832984	0.128518	0.152596	0.077826	0.104161	0.163183	0.130264
O10	SC-68376	565625	1.02927	0.968913	1.16248	1.08957	0.933052	0.932792	0.800949	0.950921	0.801792	0.787649	0.475878	0.78237	0.793624	0.54429
O11	VEGF Receptor 2 Kinase Inhibitor II	676485	1.03451	1.0083	1.03079	0.913317	0.898605	0.986439	0.850879	0.982597	0.812178	0.811629	0.805424	0.841305	0.766012	0.714225
O12	SKF-86002	567305	1.01347	0.994762	1.13972	0.878093	0.85587	1.11101	0.847252	0.938894	0.825331	0.768281	0.740187	0.796826	0.753032	0.657819
O13	Potent and selective VEGFR PTK inhibitor; inhibits VEGF-induced angiogenesis	676487	0.865789	0.889712	0.828677	0.982213	0.783643	0.996833	0.992768	0.93457	0.896843	0.760861	0.801732	0.764561	0.707345	0.671487
O14	Sphingosine Kinase Inhibitor	567731	1.06067	0.884577	0.951885	1.14328	0.97328	1.1452	0.951807	0.920153	0.903866	0.792177	0.828576	0.813013	0.720876	0.680529
O15	VEGF Receptor 2 Kinase Inhibitor IV	676489	1.04845	1.01195	0.976119	0.959239	0.829091	1.13607	0.959578	0.933641	0.88377	0.796662	0.767825	0.793454	0.693998	0.648637
O16	Staurosporine, Streptomyces sp.	569397	0.0323329	0.0329861	0.0301901	0.0299158	0.0280178	0.0313325	0.228926	0.158678	0.250271	0.295549	0.138654	0.170696	0.250949	0.217001
O17	DMBI	317200	0.9161	0.974657	0.959555	1.0053	0.95815	1.28601	0.884457	0.809839	0.85846	0.74273	0.776773	0.803133	0.672031	0.628311
O18	STO-609	570250	0.99972	0.99733	1.00606	0.802718	0.827086	1.13378	1.01942	0.936228	0.93041	0.901823	0.840344	0.914221	0.783618	0.70683
O19	Bcr-abl Inhibitor	197221	1.0033	1.15068	0.791143	0.857133	0.883829	0.958011	0.561856	0.514009	0.646133	0.573911	0.36785	0.426158	0.480502	0.400919
O20	SU9516	572650	1.60378	1.67415	1.11442	1.16356	1.13298	1.17405	0.894819	0.686471	1.07638	0.969926	0.947603	0.944572	0.848032	0.78209
O21	Staurosporine, Streptomyces sp.	569397	0.036932	0.0414285	0.0248048	0.0236006	0.0239773	0.866153	0.179093	0.178624	0.260598	0.239563	0.132372	0.180467	0.217958	0.18907
O22	Tpl2 Kinase Inhibitor	616373	1.04548	0.988017	0.855359	0.854683	0.89657	0.850067	0.969972	0.896732	1.05258	0.840911	0.71615	0.731639	0.71462	0.67168
P03	SB 239063	559404	0.991311	1.01239	0.983544	0.94326	0.907099	0.948879	0.963448	0.946853	0.76138	0.770021	0.789784	0.863161	0.818036	0.704868
P05	Scytonemin, Lyngbya sp.	565715	0.785514	0.835533	0.784697	0.909043	0.801575	0.888583	1.00871	0.968142	0.922471	1.04279	0.843818	0.927346	0.799146	0.713997
P07	Stem-Cell Factor/c-Kit Inhibitor, ISCK03	569615	0.969617	0.863166	0.970081	0.910704	0.878196	0.791949	0.842752	0.908936	0.837767	0.68318	0.709895	0.757615	0.789446	0.71207
P09	Ste11 MAPKKK Activation Inhibitor	570100	0.985597	0.778177	1.15383	0.885307	0.857522	1.01655	0.803993	0.913281	0.781735	0.70936	0.655041	0.785688	0.762874	0.634514
P11	Tpl2 Kinase Inhibitor II	616404	0.943973	0.988235	1.0081	0.795369	0.812487	0.998972	0.811667	0.923846	0.812994	0.770482	0.761018	0.806105	0.738074	0.664092
P13	TX-1918	655203	0.981416	0.915691	0.904397	0.986487	0.882974	0.896148	0.893637	0.859249	0.626853	0.565044	0.617583	0.724913	0.603257	0.433161
P15	WHI-P180, Hydrochloride	681500	0.916239	1.02048	0.898767	0.823597	1.01159	0.800164	0.7845	0.797516	0.764703	0.639413	0.319457	0.39865	0.409181	0.334754
P17	Wee1/Chk1 Inhibitor	681637	0.942672	0.999854	0.850708	0.829259	0.773675	0.947732	0.947242	0.921575	0.797295	0.748892	0.73552	0.764889	0.677329	0.615117
P19	Wee1 Inhibitor	681640	0.925484	1.0073	0.817254	0.868593	0.870617	0.671318	0.544565	0.570253	0.57496	0.469714	0.525604	0.805868	0.675556	0.602903
P21	Wee1 Inhibitor II	681641	1.19488	1.07819	0.866863	0.248473	0.149763	0.985408	0.929514	0.91253	0.91487	0.747006	0.82214	0.845279	0.664247	0.659309
Table S1 Screen of EMD kinase inhibitor library K562 cells were screened against 1 µM kinase inhibitors with/without 0.125 µM imatininb.

## Sheet: Selection 1
WellID	IMR mean	K562 mean	Selectivity (IMR/K562)
A15	0.856055	0.0279685	30.6078
C16	1.11261	0.0544747	20.4243
E03	0.917349	0.0610813	15.0185
I11	0.429678	0.046777	9.18566	IMR viability low
I10	0.70584	0.0771018	9.15465	IMR viability low
O09	1.01341	0.112798	8.98428	Targets same as Axitinib
E20	0.442183	0.0516068	8.56831	IMR viability low
K04	0.670703	0.0789353	8.49687	IMR viability low
I22	0.970435	0.143488	6.76317
M16	0.99444	0.154171	6.45024
D03	1.0164	0.172541	5.89081
A07	0.923571	0.169291	5.45552
A19	0.894823	0.169046	5.29338
A12	1.00445	0.30691	3.27279
B13	0.29655	0.0970923	3.05431
K17	0.88261	0.317398	2.78077
E19	0.935096	0.339225	2.75657
C12	0.916561	0.347965	2.63406
A05	0.893506	0.342806	2.60645
E09	1.03985	0.461025	2.25552
K08	0.667547	0.304557	2.19186
F01	0.948383	0.506446	1.87262
I15	1.24778	0.696681	1.79103
F11	0.87828	0.504993	1.73919
O19	0.940683	0.573977	1.63889
N05	0.936505	0.577736	1.62099
P19	0.860093	0.539873	1.59314
D17	0.880184	0.562276	1.56539
G13	1.16341	0.776076	1.49909
D07	1.22234	0.839001	1.4569
O20	1.31049	0.906898	1.44503
I13	0.927481	0.656594	1.41256
J03	1.07112	0.758394	1.41235
C08	1.00531	0.720814	1.39468
K12	1.03375	0.743162	1.39101
K14	1.0152	0.731619	1.3876
I09	1.01468	0.736098	1.37845
M10	1.04513	0.773516	1.35114
E12	1.04785	0.778404	1.34615
E18	1.03244	0.775346	1.33159
E11	1.04565	0.78944	1.32455
N11	1.08844	0.823756	1.32131
K10	1.09614	0.839953	1.30501
H11	1.00197	0.769213	1.3026
K15	1.05229	0.808835	1.301
I14	0.974204	0.753037	1.2937
C15	0.957927	0.741365	1.29211
B15	0.106958	0.0828376	1.29118
J09	1.03451	0.807047	1.28185
J15	1.0261	0.801069	1.28091
E08	0.997324	0.78207	1.27524
G15	0.963016	0.757817	1.27078
H09	1.04637	0.824781	1.26866
N09	1.0827	0.856465	1.26414
L07	1.00073	0.791751	1.26395
G07	1.0053	0.79624	1.26256
L11	1.01671	0.806329	1.26091
P13	0.927852	0.736196	1.26033
F15	0.971769	0.772785	1.25749
K16	1.00651	0.801824	1.25527
I12	1.01233	0.807298	1.25398
K07	0.982514	0.784183	1.25291
N07	0.99528	0.795939	1.25045
I16	1.04648	0.837743	1.24917
J11	0.994308	0.796076	1.24901
M08	1.04735	0.839122	1.24815
J13	0.924987	0.741132	1.24807
I07	1.01244	0.812503	1.24608
G11	1.00369	0.805652	1.24581
C04	1.10573	0.889507	1.24308
N21	1.031	0.830812	1.24095
M21	1.10188	0.888151	1.24065
G12	0.979766	0.793186	1.23523
G09	1.0061	0.814675	1.23497
O17	1.01663	0.823872	1.23396
C09	1.00295	0.814823	1.23089
E10	1.00059	0.816267	1.22582
M12	0.922771	0.755149	1.22197
P15	0.911806	0.746533	1.22139
O10	1.01935	0.835328	1.22029
J07	0.988389	0.812957	1.2158
M09	1.0285	0.848817	1.21168
D11	1.03526	0.854757	1.21118
F19	1.02084	0.843114	1.2108
E13	1.02757	0.853604	1.2038
I08	1.0068	0.836968	1.20292
B09	1.058	0.879686	1.2027
G18	0.935491	0.778821	1.20116
J17	1.00911	0.841931	1.19856
D09	1.01814	0.852091	1.19487
G04	1.12773	0.944182	1.1944
G16	0.978296	0.819785	1.19336
G19	0.986537	0.82803	1.19143
F09	1.01262	0.851234	1.18959
O08	1.03635	0.871733	1.18884
I20	1.01168	0.851376	1.18829
G21	0.989901	0.833507	1.18763
N13	1.04344	0.880565	1.18497
L15	1.02808	0.868758	1.18339
O12	0.99882	0.84494	1.18212
P09	0.946164	0.802092	1.17962
H15	0.985171	0.836113	1.17827
M14	1.04232	0.884964	1.17781
I18	1.02185	0.869368	1.17539
G17	0.951943	0.809955	1.1753
I19	0.958237	0.816486	1.17361
H19	0.975784	0.832993	1.17142
E14	0.996591	0.853896	1.16711
G14	0.994651	0.852925	1.16616
F17	1.01496	0.870544	1.16589
E07	0.985762	0.84967	1.16017
M19	0.969404	0.835722	1.15996
N17	0.967321	0.834384	1.15932
G08	0.966003	0.833335	1.1592
O07	0.986615	0.851875	1.15817
C11	1.0155	0.878196	1.15634
O14	1.02648	0.892001	1.15076
C10	1.03384	0.900251	1.14839
C13	0.995124	0.867097	1.14765
C17	1.0073	0.877924	1.14737
L17	1.00507	0.880326	1.1417
I21	0.992864	0.870059	1.14115
I17	0.967659	0.848276	1.14074
K19	0.956172	0.839226	1.13935
N15	1.03901	0.911981	1.13929
B19	0.97939	0.860186	1.13858
M07	0.932251	0.819021	1.13825
M04	1.03333	0.909324	1.13637
D13	0.998906	0.88158	1.13309
C07	1.0156	0.896908	1.13234
O11	0.97866	0.864321	1.13229
G06	1.03448	0.914818	1.1308
M17	1.03459	0.916442	1.12892
H03	1.10608	0.986442	1.12128
P03	0.964413	0.860425	1.12086
B17	1.02937	0.919315	1.11971
F07	0.970746	0.867541	1.11896
D15	0.987049	0.884256	1.11625
G22	1.01935	0.914809	1.11428
P11	0.924523	0.829747	1.11422
M13	0.969705	0.87089	1.11346
G03	1.03791	0.932907	1.11255
O15	0.993487	0.893413	1.11201
E15	0.969066	0.872009	1.1113
M15	0.985494	0.887135	1.11087
M18	0.976486	0.879267	1.11057
D19	0.930261	0.838642	1.10925
K05	0.96196	0.868591	1.10749
M06	1.03078	0.930865	1.10733
B07	1.09413	0.989914	1.10528
K03	1.04949	0.95029	1.10439
C05	1.04726	0.948882	1.10368
L21	0.880477	0.798874	1.10215
I04	1.06046	0.964257	1.09977
K18	1.0075	0.91823	1.09722
M03	1.04356	0.951212	1.09708
P07	0.897285	0.818159	1.09671
K20	0.959214	0.875443	1.09569
F13	0.941808	0.861073	1.09376
A11	0.889466	0.815522	1.09067
G05	1.00042	0.91938	1.08815
I05	0.981947	0.902766	1.08771
A08	0.941481	0.866136	1.08699
E17	0.942916	0.868206	1.08605
E16	0.927466	0.855485	1.08414
B05	1.01104	0.932606	1.0841
J21	0.961814	0.889378	1.08145
L09	0.861878	0.797809	1.08031
O04	0.993672	0.920714	1.07924
N19	0.9936	0.92112	1.07869
E22	1.00931	0.936997	1.07718
O06	1.07616	1.00085	1.07525
M22	0.928599	0.865542	1.07285
I06	1.00266	0.937231	1.06981
C21	0.98464	0.921741	1.06824
C18	0.995528	0.934199	1.06565
B11	0.936342	0.880464	1.06346
C14	0.997888	0.941118	1.06032
E06	0.981286	0.926889	1.05869
J19	0.925202	0.875422	1.05686
H05	0.994323	0.941484	1.05612
H17	0.883565	0.836849	1.05582
F21	0.945909	0.896159	1.05552
C19	0.920028	0.873377	1.05341
D01	1.00181	0.952065	1.05224
M20	0.931351	0.886046	1.05113
A13	0.888748	0.847769	1.04834
I03	1.04235	0.994565	1.04804
C20	0.946049	0.905771	1.04447
A10	0.945976	0.905744	1.04442
P17	0.89065	0.853751	1.04322
H07	0.745208	0.714722	1.04266
D21	0.95463	0.917109	1.04091
C06	1.04522	1.00478	1.04025
H13	0.821519	0.789738	1.04024
A14	0.912899	0.884254	1.03239
M05	0.973671	0.948678	1.02634
K11	0.597763	0.584841	1.0221
J05	0.971864	0.952716	1.0201
G20	0.903085	0.88545	1.01992
O18	0.961116	0.946969	1.01494
E05	0.976287	0.963246	1.01354
F03	0.975779	0.96383	1.0124
K21	0.920257	0.909146	1.01222
A17	0.919809	0.909444	1.0114
E21	0.924386	0.915943	1.00922
K06	0.991575	0.982844	1.00888
A22	0.892092	0.89155	1.00061
B01	0.973525	0.973826	0.999691
H01	0.982105	0.983319	0.998765
O03	0.990849	0.995379	0.99545
M11	0.862972	0.867471	0.994813
O13	0.891144	0.89626	0.994292
B03	0.964478	0.970666	0.993625
H21	0.914856	0.921275	0.993032
N03	1.00408	1.01713	0.987178
A09	0.791004	0.803599	0.984327
G10	0.789423	0.804712	0.981001
K13	0.814299	0.83315	0.977373
A20	0.860253	0.883137	0.974088
O22	0.915029	0.940049	0.973384
A04	0.973846	1.00535	0.968663
K09	0.77915	0.806242	0.966397
F05	0.870108	0.901341	0.965349
O05	0.961163	0.996094	0.964933
A16	0.896513	0.929173	0.964851
A03	0.961912	1.00438	0.957714
C03	0.972923	1.02203	0.951955
B21	0.856762	0.906198	0.945447
L03	0.915992	0.972004	0.942374
A06	0.898851	0.957506	0.938742
E04	0.915888	0.975785	0.938617
A18	0.836643	0.915547	0.913817
C22	0.888735	0.988026	0.899506
A21	0.8255	0.936085	0.881864
P21	0.753928	0.87598	0.860669
P05	0.834157	0.985528	0.846406
O21	0.169483	0.214469	0.790242
K22	0.425959	0.667444	0.638195
L05	0.508131	0.796396	0.638038
L19	0.10077	0.179847	0.560309
D05	0.527396	0.998965	0.527943
L13	0.165525	0.763119	0.216906
O16	0.0307959	0.233356	0.131969
Table S1 Screen of EMD kinase inhibitor library Kinase inhibitors were rank-ordered according to the selectivity index (viability of IMR-90/viability of K562). Top four kinase inhibitors were selected accordingly.

## Sheet: Selection 2
WellID	K562 mean	K562 with Imatinib mean	Synergy index
A07	0.169291	0.063888	2.64981
P15	0.746533	0.36551	2.04244
A12	0.30691	0.153206	2.00325
L05	0.796396	0.510458	1.56016
I10	0.0771018	0.050932	1.51382
K22	0.667444	0.454155	1.46964
K04	0.0789353	0.0544134	1.45066
N05	0.577736	0.398348	1.45033
C15	0.741365	0.513023	1.44509
I22	0.143488	0.100771	1.4239
K17	0.317398	0.225305	1.40875
I13	0.656594	0.467098	1.40569
O19	0.573977	0.418857	1.37034
O22	0.940049	0.708522	1.32677
I06	0.937231	0.71117	1.31787
G18	0.778821	0.59888	1.30046
O10	0.835328	0.649041	1.28702
H15	0.836113	0.650809	1.28473
L19	0.179847	0.140258	1.28226
K06	0.982844	0.769368	1.27747
K18	0.91823	0.725805	1.26512
F01	0.506446	0.400836	1.26347
K14	0.731619	0.580503	1.26032
K05	0.868591	0.689737	1.25931
H13	0.789738	0.627394	1.25876
N15	0.911981	0.729481	1.25018
L21	0.798874	0.639883	1.24847
M13	0.87089	0.698377	1.24702
N13	0.880565	0.707305	1.24496
C05	0.948882	0.762654	1.24418
L17	0.880326	0.709227	1.24125
C06	1.00478	0.809896	1.24063
F13	0.861073	0.694591	1.23968
M22	0.865542	0.699211	1.23788
P13	0.736196	0.594728	1.23787
M04	0.909324	0.735454	1.23641
M17	0.916442	0.742822	1.23373
I03	0.994565	0.80717	1.23216
O15	0.893413	0.725979	1.23063
A19	0.169046	0.137366	1.23063
M15	0.887135	0.720898	1.2306
K16	0.801824	0.653454	1.22706
M05	0.948678	0.773146	1.22704
O06	1.00085	0.815794	1.22684
H01	0.983319	0.801519	1.22682
M11	0.867471	0.707108	1.22679
O04	0.920714	0.751365	1.22539
G15	0.757817	0.618665	1.22492
F15	0.772785	0.631807	1.22313
P17	0.853751	0.698214	1.22276
O03	0.995379	0.815056	1.22124
K13	0.83315	0.683228	1.21943
I04	0.964257	0.790908	1.21918
O13	0.89626	0.736281	1.21728
K11	0.584841	0.48062	1.21685
I05	0.902766	0.742524	1.21581
B05	0.932606	0.768233	1.21396
K19	0.839226	0.69163	1.2134
L03	0.972004	0.801698	1.21243
F17	0.870544	0.718054	1.21237
J15	0.801069	0.660797	1.21228
I20	0.851376	0.702916	1.21121
K15	0.808835	0.668591	1.20976
M03	0.951212	0.786852	1.20888
E22	0.936997	0.775188	1.20873
G22	0.914809	0.75743	1.20778
N03	1.01713	0.843063	1.20646
B17	0.919315	0.762362	1.20588
G13	0.776076	0.643839	1.20539
M18	0.879267	0.729536	1.20524
K12	0.743162	0.617315	1.20386
L15	0.868758	0.721684	1.20379
A06	0.957506	0.796147	1.20268
A09	0.803599	0.669127	1.20097
O16	0.233356	0.194325	1.20085
P05	0.985528	0.821077	1.20029
B03	0.970666	0.809165	1.19959
N11	0.823756	0.686778	1.19945
G10	0.804712	0.671228	1.19887
D05	0.998965	0.833373	1.1987
E05	0.963246	0.804498	1.19733
J17	0.841931	0.704051	1.19584
H05	0.941484	0.789549	1.19243
O21	0.214469	0.179967	1.19172
E03	0.0610813	0.0512616	1.19156
A05	0.342806	0.287843	1.19095
G17	0.809955	0.680404	1.1904
I16	0.837743	0.704165	1.1897
I12	0.807298	0.680182	1.18688
E17	0.868206	0.73168	1.18659
A03	1.00438	0.846864	1.186
J05	0.952716	0.803309	1.18599
I18	0.869368	0.733356	1.18546
C14	0.941118	0.794579	1.18442
N19	0.92112	0.777957	1.18402
G14	0.852925	0.720374	1.184
C22	0.988026	0.83572	1.18225
N21	0.830812	0.7033	1.18131
H17	0.836849	0.708616	1.18096
M06	0.930865	0.788414	1.18068
A22	0.89155	0.755382	1.18026
M14	0.884964	0.750428	1.17928
J13	0.741132	0.628617	1.17899
O05	0.996094	0.845308	1.17838
I17	0.848276	0.720563	1.17724
B15	0.0828376	0.0704892	1.17518
G21	0.833507	0.709521	1.17475
G06	0.914818	0.778802	1.17465
J21	0.889378	0.757332	1.17436
H21	0.921275	0.784595	1.1742
C18	0.934199	0.79604	1.17356
O14	0.892001	0.760748	1.17253
P21	0.87598	0.747744	1.1715
K03	0.95029	0.811417	1.17115
G03	0.932907	0.798017	1.16903
I14	0.753037	0.644158	1.16902
C03	1.02203	0.874356	1.16889
A11	0.815522	0.697728	1.16882
M21	0.888151	0.760039	1.16856
O18	0.946969	0.811253	1.16729
E06	0.926889	0.795287	1.16548
G20	0.88545	0.760244	1.16469
K10	0.839953	0.72142	1.1643
F05	0.901341	0.774505	1.16376
M19	0.835722	0.719044	1.16227
A17	0.909444	0.783124	1.1613
C17	0.877924	0.756007	1.16126
M20	0.886046	0.763375	1.1607
E19	0.339225	0.292427	1.16003
J19	0.875422	0.755417	1.15886
I11	0.046777	0.0404164	1.15738
C16	0.0544747	0.0471139	1.15623
E13	0.853604	0.73855	1.15578
A04	1.00535	0.869927	1.15567
E04	0.975785	0.844519	1.15543
E15	0.872009	0.755188	1.15469
E18	0.775346	0.671944	1.15389
N09	0.856465	0.743285	1.15227
D17	0.562276	0.488368	1.15134
A18	0.915547	0.795637	1.15071
G16	0.819785	0.712771	1.15014
E21	0.915943	0.79713	1.14905
G04	0.944182	0.821988	1.14866
B13	0.0970923	0.0845665	1.14812
E14	0.853896	0.743842	1.14795
A14	0.884254	0.770399	1.14779
O12	0.84494	0.736966	1.14651
O17	0.823872	0.720062	1.14417
B11	0.880464	0.769614	1.14403
E12	0.778404	0.681055	1.14294
D01	0.952065	0.833339	1.14247
K20	0.875443	0.766423	1.14225
B01	0.973826	0.852772	1.14195
I21	0.870059	0.762002	1.14181
E08	0.78207	0.685133	1.14149
M12	0.755149	0.661777	1.14109
F03	0.96383	0.845407	1.14008
C04	0.889507	0.781029	1.13889
L09	0.797809	0.700522	1.13888
K21	0.909146	0.798694	1.13829
N17	0.834384	0.733462	1.1376
K09	0.806242	0.709264	1.13673
G09	0.814675	0.716999	1.13623
G05	0.91938	0.809444	1.13582
H19	0.832993	0.733636	1.13543
H03	0.986442	0.869082	1.13504
D15	0.884256	0.779649	1.13417
A16	0.929173	0.819422	1.13394
I09	0.736098	0.64932	1.13364
B09	0.879686	0.776069	1.13352
M09	0.848817	0.750454	1.13107
P09	0.802092	0.709529	1.13046
M16	0.154171	0.136438	1.12998
C13	0.867097	0.767534	1.12972
E11	0.78944	0.699066	1.12928
C10	0.900251	0.797401	1.12898
G11	0.805652	0.713618	1.12897
J11	0.796076	0.705533	1.12833
J09	0.807047	0.715805	1.12747
G12	0.793186	0.704247	1.12629
F09	0.851234	0.756374	1.12541
C11	0.878196	0.781655	1.12351
I19	0.816486	0.727613	1.12214
C07	0.896908	0.799493	1.12185
A15	0.0279685	0.0249407	1.1214
L13	0.763119	0.680991	1.1206
A08	0.866136	0.774687	1.11805
P11	0.829747	0.742322	1.11777
M10	0.773516	0.692724	1.11663
A10	0.905744	0.811995	1.11545
F21	0.896159	0.804357	1.11413
D21	0.917109	0.827559	1.10821
E16	0.855485	0.771989	1.10816
L11	0.806329	0.727953	1.10767
D13	0.88158	0.796336	1.10704
G07	0.79624	0.719605	1.1065
O11	0.864321	0.781741	1.10564
F19	0.843114	0.763774	1.10388
E09	0.461025	0.418149	1.10254
P07	0.818159	0.742256	1.10226
H11	0.769213	0.697996	1.10203
E07	0.84967	0.771731	1.10099
A13	0.847769	0.770319	1.10054
A21	0.936085	0.850812	1.10022
G08	0.833335	0.7577	1.09982
F07	0.867541	0.788899	1.09969
C20	0.905771	0.824101	1.0991
D11	0.854757	0.778786	1.09755
D09	0.852091	0.777551	1.09587
D19	0.838642	0.765398	1.09569
C21	0.921741	0.842215	1.09442
O08	0.871733	0.796926	1.09387
E10	0.816267	0.746676	1.0932
E20	0.0516068	0.0472485	1.09224
M08	0.839122	0.76897	1.09123
C19	0.873377	0.801028	1.09032
G19	0.82803	0.759566	1.09013
M07	0.819021	0.752992	1.08769
P03	0.860425	0.793962	1.08371
I08	0.836968	0.773268	1.08238
C09	0.814823	0.753903	1.08081
B21	0.906198	0.838901	1.08022
H09	0.824781	0.763634	1.08007
L07	0.791751	0.733399	1.07956
N07	0.795939	0.737421	1.07936
J07	0.812957	0.762053	1.0668
I15	0.696681	0.653058	1.0668
O07	0.851875	0.802162	1.06197
J03	0.758394	0.714789	1.061
A20	0.883137	0.833597	1.05943
F11	0.504993	0.477442	1.0577
B07	0.989914	0.936107	1.05748
I07	0.812503	0.770399	1.05465
K07	0.784183	0.747952	1.04844
C08	0.720814	0.696656	1.03468
B19	0.860186	0.832852	1.03282
O20	0.906898	0.880574	1.02989
H07	0.714722	0.701646	1.01864
D07	0.839001	0.824951	1.01703
C12	0.347965	0.347315	1.00187
O09	0.112798	0.118858	0.949009
K08	0.304557	0.363399	0.83808
P19	0.539873	0.652483	0.827413
D03	0.172541	0.459122	0.375805
Table S1 Screen of EMD kinase inhibitor library. Kinase inhibitors were rank-ordered according to the imatinib combination index (viability of K562/viability of K562 with imatinib). Top three kinase inhibitors were selected accordingly.
