# Supplementary material for: Identification of Drug Combinations Containing Imatinib for Treatment of BCR-ABL+ Leukemias
Source: PLoS One. 2014 Jul 16;9(7):e102221. doi: 10.1371/journal.pone.0102221 (PMC4100887; doi:10.1371/journal.pone.0102221)
Supplement: Table S2 — Correlation sign analysis between imatinib and drug responses. Shared genes from positive/positive Pearson correlation between mRNA expression, imatinib IC50 values and mRNA expression, drug IC50 values. (XLSX) [file pone.0102221.s004.xlsx]

## Sheet: pospos
Drug (paired against Imatinib)	Count (overlapping genes)	Normalized overlap(min)
AZD7762_IC_50	7	0.212121
ABT.263_IC_50	6	0.181818
Cytarabine_IC_50	6	0.181818
Methotrexate_IC_50	6	0.181818
Nilotinib_IC_50	6	0.181818
Axitinib_IC_50	5	0.151515
AZD.0530_IC_50	3	0.0909091
Dasatinib_IC_50	3	0.0909091
GNF.2_IC_50	3	0.0909091
ATRA_IC_50	3	0.0909091
AZD.2281_IC_50	3	0.0909091
PD.173074_IC_50	3	0.0909091
SB590885_IC_50	3	0.0909091
Vorinostat_IC_50	3	0.0909091
X681640_IC_50	3	0.0909091
Tipifarnib_IC_50	1	0.0833333
ABT.888_IC_50	2	0.0606061
AICAR_IC_50	2	0.0606061
AS601245_IC_50	2	0.0606061
BAY.61.3606_IC_50	2	0.0606061
Bosutinib_IC_50	2	0.0606061
CHIR.99021_IC_50	2	0.0606061
Doxorubicin_IC_50	2	0.0606061
Etoposide_IC_50	2	0.0606061
Obatoclax.Mesylate_IC_50	2	0.0606061
Pazopanib_IC_50	2	0.0606061
Salubrinal_IC_50	2	0.0606061
VX.702_IC_50	2	0.0606061
WH.4.023_IC_50	2	0.0606061
WZ.1.84_IC_50	2	0.0606061
A.770041_IC_50	1	0.030303
CGP.60474_IC_50	1	0.030303
AKT.inhibitor.VIII_IC_50	1	0.030303
AP.24534_IC_50	1	0.030303
AZD6482_IC_50	1	0.030303
Camptothecin_IC_50	1	0.030303
Camptothecin_IC_50.1	1	0.030303
Epothilone.B_IC_50	1	0.030303
Erlotinib_IC_50	1	0.030303
GDC.0449_IC_50	1	0.030303
Gefitinib_IC_50	1	0.030303
Gemcitabine_IC_50	1	0.030303
GSK.650394_IC_50	1	0.030303
JNK.9L_IC_50	1	0.030303
Lapatinib_IC_50	1	0.030303
Midostaurin_IC_50	1	0.030303
Nutlin.3a_IC_50	1	0.030303
PAC.1_IC_50	1	0.030303
PD.0332991_IC_50	1	0.030303
PLX4720_IC_50	1	0.030303
SB.216763_IC_50	1	0.030303
Temsirolimus_IC_50	1	0.030303
Thapsigargin_IC_50	1	0.030303
Vinorelbine_IC_50	1	0.030303
X17.AAG_IC_50	1	0.030303
XMD8.85_IC_50	1	0.030303
JW.7.52.1_IC_50	1	0.030303
Pyrimethamine_IC_50	1	0.030303
Sunitinib_IC_50	1	0.030303
A.443654_IC_50	0	0
BI.2536_IC_50	0	0
BMS.509744_IC_50	0	0
BMS.536924_IC_50	0	0
CGP.082996_IC_50	0	0
CMK_IC_50	0	0
GW843682X_IC_50	0	0
A.769662_IC_50	0	0
AMG.706_IC_50	0	0
AUY922_IC_50	0	0
AZ628_IC_50	0	0
AZD6244_IC_50	0	0
AZD8055_IC_50	0	0
Bexarotene_IC_50	0	0
BI.D1870_IC_50	0	0
BIBW2992_IC_50	0	0
Bicalutamide_IC_50	0	0
BIRB.0796_IC_50	0	0
Bleomycin_IC_50	0	0
BMS.754807_IC_50	0	0
Bortezomib_IC_50	0	0
Bryostatin.1_IC_50	0	0
BX.795_IC_50	0	0
CEP.701_IC_50	0	0
CI.1040_IC_50	0	0
Cisplatin_IC_50	0	0
Cyclopamine_IC_50	0	0
DMOG_IC_50	0	0
Docetaxel_IC_50	0	0
Elesclomol_IC_50	0	0
Embelin_IC_50	0	0
FH535_IC_50	0	0
FTI.277_IC_50	0	0
GDC0941_IC_50	0	0
GSK269962A_IC_50	0	0
GW.441756_IC_50	0	0
IPA.3_IC_50	0	0
JNK.Inhibitor.VIII_IC_50	0	0
KU.55933_IC_50	0	0
Lenalidomide_IC_50	0	0
LFM.A13_IC_50	0	0
Metformin_IC_50	0	0
Mitomycin.C_IC_50	0	0
MK.2206_IC_50	0	0
NSC.87877_IC_50	0	0
NU.7441_IC_50	0	0
NVP.BEZ235_IC_50	0	0
OSI.906_IC_50	0	0
Paclitaxel_IC_50	0	0
PD.0325901_IC_50	0	0
PF.562271_IC_50	0	0
QS11_IC_50	0	0
Rapamycin_IC_50	0	0
RDEA119_IC_50	0	0
RO.3306_IC_50	0	0
Roscovitine_IC_50	0	0
Shikonin_IC_50	0	0
SL.0101.1_IC_50	0	0
Sorafenib_IC_50	0	0
Vinblastine_IC_50	0	0
VX.680_IC_50	0	0
ZM.447439_IC_50	0	0
KIN001.135_IC_50	0	0
MG.132_IC_50	0	0
MS.275_IC_50	0	0
NVP.TAE684_IC_50	0	0
Parthenolide_IC_50	0	0
PF.02341066_IC_50	0	0
PHA.665752_IC_50	0	0
S.Trityl.L.cysteine_IC_50	0	0
Z.LLNle.CHO_IC_50	0	0
Table S2. Correlation sign analysis between imatinib and drug responses. Shared genes from positive/positive Pearson correlation between mRNA expression, imatinib IC50 values and mRNA expression, drug IC50 values.

## Sheet: posneg
Drug (paired against Imatinib)	Count (overlapping genes)	Normalized overlap(min)
Methotrexate_IC_50	5	0.151515
X17.AAG_IC_50	4	0.121212
Lapatinib_IC_50	3	0.0909091
ATRA_IC_50	2	0.0606061
AZD.2281_IC_50	2	0.0606061
Bosutinib_IC_50	2	0.0606061
X681640_IC_50	2	0.0606061
WZ.1.84_IC_50	6	0.0535714
Bryostatin.1_IC_50	1	0.037037
A.769662_IC_50	1	0.030303
ABT.888_IC_50	1	0.030303
Bortezomib_IC_50	1	0.030303
CEP.701_IC_50	1	0.030303
Docetaxel_IC_50	1	0.030303
Elesclomol_IC_50	1	0.030303
GDC.0449_IC_50	1	0.030303
Gefitinib_IC_50	1	0.030303
Lenalidomide_IC_50	1	0.030303
PD.0325901_IC_50	1	0.030303
PLX4720_IC_50	1	0.030303
Rapamycin_IC_50	1	0.030303
SB590885_IC_50	1	0.030303
Vinblastine_IC_50	1	0.030303
VX.702_IC_50	1	0.030303
MG.132_IC_50	3	0.0267857
BMS.536924_IC_50	2	0.0178571
Z.LLNle.CHO_IC_50	2	0.0178571
KIN001.135_IC_50	1	0.0114943
CMK_IC_50	1	0.00990099
A.770041_IC_50	1	0.00892857
AZD.0530_IC_50	1	0.00892857
CGP.60474_IC_50	1	0.00892857
A.443654_IC_50	0	0
BI.2536_IC_50	0	0
BMS.509744_IC_50	0	0
CGP.082996_IC_50	0	0
Dasatinib_IC_50	0	0
GNF.2_IC_50	0	0
GW843682X_IC_50	0	0
ABT.263_IC_50	0	0
AICAR_IC_50	0	0
AKT.inhibitor.VIII_IC_50	0	0
AMG.706_IC_50	0	0
AP.24534_IC_50	0	0
AS601245_IC_50	0	0
AUY922_IC_50	0	0
Axitinib_IC_50	0	0
AZ628_IC_50	0	0
AZD6244_IC_50	0	0
AZD6482_IC_50	0	0
AZD7762_IC_50	0	0
AZD8055_IC_50	0	0
BAY.61.3606_IC_50	0	0
Bexarotene_IC_50	0	0
BI.D1870_IC_50	0	0
BIBW2992_IC_50	0	0
Bicalutamide_IC_50	0	0
BIRB.0796_IC_50	0	0
Bleomycin_IC_50	0	0
BMS.754807_IC_50	0	0
BX.795_IC_50	0	0
Camptothecin_IC_50	0	0
Camptothecin_IC_50.1	0	0
CHIR.99021_IC_50	0	0
CI.1040_IC_50	0	0
Cisplatin_IC_50	0	0
Cyclopamine_IC_50	0	0
Cytarabine_IC_50	0	0
DMOG_IC_50	0	0
Doxorubicin_IC_50	0	0
Embelin_IC_50	0	0
Epothilone.B_IC_50	0	0
Erlotinib_IC_50	0	0
Etoposide_IC_50	0	0
FH535_IC_50	0	0
FTI.277_IC_50	0	0
GDC0941_IC_50	0	0
Gemcitabine_IC_50	0	0
GSK.650394_IC_50	0	0
GSK269962A_IC_50	0	0
GW.441756_IC_50	0	0
IPA.3_IC_50	0	0
JNK.9L_IC_50	0	0
JNK.Inhibitor.VIII_IC_50	0	0
KU.55933_IC_50	0	0
LFM.A13_IC_50	0	0
Metformin_IC_50	0	0
Midostaurin_IC_50	0	0
Mitomycin.C_IC_50	0	0
MK.2206_IC_50	0	0
Nilotinib_IC_50	0	0
NSC.87877_IC_50	0	0
NU.7441_IC_50	0	0
Nutlin.3a_IC_50	0	0
NVP.BEZ235_IC_50	0	0
Obatoclax.Mesylate_IC_50	0	0
OSI.906_IC_50	0	0
PAC.1_IC_50	0	0
Paclitaxel_IC_50	0	0
Pazopanib_IC_50	0	0
PD.0332991_IC_50	0	0
PD.173074_IC_50	0	0
PF.562271_IC_50	0	0
QS11_IC_50	0	0
RDEA119_IC_50	0	0
RO.3306_IC_50	0	0
Roscovitine_IC_50	0	0
Salubrinal_IC_50	0	0
SB.216763_IC_50	0	0
Shikonin_IC_50	0	0
SL.0101.1_IC_50	0	0
Sorafenib_IC_50	0	0
Temsirolimus_IC_50	0	0
Thapsigargin_IC_50	0	0
Tipifarnib_IC_50	0	0
Vinorelbine_IC_50	0	0
Vorinostat_IC_50	0	0
VX.680_IC_50	0	0
XMD8.85_IC_50	0	0
ZM.447439_IC_50	0	0
JW.7.52.1_IC_50	0	0
MS.275_IC_50	0	0
NVP.TAE684_IC_50	0	0
Parthenolide_IC_50	0	0
PF.02341066_IC_50	0	0
PHA.665752_IC_50	0	0
Pyrimethamine_IC_50	0	0
S.Trityl.L.cysteine_IC_50	0	0
Sunitinib_IC_50	0	0
WH.4.023_IC_50	0	0
Table S2. Correlation sign analysis between imatinib and drug responses. Shared genes from positive/negative Pearson correlation between mRNA expression, imatinib IC50 values and mRNA expression, drug IC50 values.

## Sheet: negpos
Drug (paired against Imatinib)	Count (overlapping genes)	Normalized overlap(min)
X17.AAG_IC_50	14	0.125
CMK_IC_50	3	0.0909091
Lapatinib_IC_50	10	0.0892857
GW.441756_IC_50	1	0.0833333
BIBW2992_IC_50	8	0.0714286
Methotrexate_IC_50	8	0.0714286
RDEA119_IC_50	7	0.0625
WZ.1.84_IC_50	2	0.0606061
ABT.263_IC_50	6	0.0535714
ATRA_IC_50	6	0.0535714
Erlotinib_IC_50	6	0.0535714
AZD.2281_IC_50	5	0.0446429
Vorinostat_IC_50	5	0.0446429
JNK.9L_IC_50	3	0.037037
Bortezomib_IC_50	4	0.0357143
Bosutinib_IC_50	4	0.0357143
FH535_IC_50	4	0.0357143
PD.0325901_IC_50	4	0.0357143
SB.216763_IC_50	4	0.0357143
X681640_IC_50	4	0.0357143
BMS.536924_IC_50	1	0.030303
Embelin_IC_50	1	0.030303
KIN001.135_IC_50	1	0.030303
MG.132_IC_50	1	0.030303
AZD7762_IC_50	3	0.0267857
GDC.0449_IC_50	3	0.0267857
Nutlin.3a_IC_50	3	0.0267857
SB590885_IC_50	3	0.0267857
Temsirolimus_IC_50	3	0.0267857
VX.702_IC_50	3	0.0267857
DMOG_IC_50	1	0.0192308
AICAR_IC_50	2	0.0178571
Axitinib_IC_50	2	0.0178571
Docetaxel_IC_50	2	0.0178571
Nilotinib_IC_50	2	0.0178571
PD.173074_IC_50	2	0.0178571
Thapsigargin_IC_50	1	0.0138889
Obatoclax.Mesylate_IC_50	1	0.0102041
AP.24534_IC_50	1	0.00961538
Mitomycin.C_IC_50	1	0.00943396
ABT.888_IC_50	1	0.00892857
AZD6244_IC_50	1	0.00892857
AZD8055_IC_50	1	0.00892857
BI.D1870_IC_50	1	0.00892857
BX.795_IC_50	1	0.00892857
Camptothecin_IC_50	1	0.00892857
CEP.701_IC_50	1	0.00892857
Cisplatin_IC_50	1	0.00892857
Elesclomol_IC_50	1	0.00892857
Etoposide_IC_50	1	0.00892857
Gefitinib_IC_50	1	0.00892857
Lenalidomide_IC_50	1	0.00892857
Midostaurin_IC_50	1	0.00892857
NVP.BEZ235_IC_50	1	0.00892857
SL.0101.1_IC_50	1	0.00892857
A.443654_IC_50	0	0
A.770041_IC_50	0	0
AZD.0530_IC_50	0	0
BI.2536_IC_50	0	0
BMS.509744_IC_50	0	0
CGP.082996_IC_50	0	0
CGP.60474_IC_50	0	0
Dasatinib_IC_50	0	0
GNF.2_IC_50	0	0
GW843682X_IC_50	0	0
A.769662_IC_50	0	0
AKT.inhibitor.VIII_IC_50	0	0
AMG.706_IC_50	0	0
AS601245_IC_50	0	0
AUY922_IC_50	0	0
AZ628_IC_50	0	0
AZD6482_IC_50	0	0
BAY.61.3606_IC_50	0	0
Bexarotene_IC_50	0	0
Bicalutamide_IC_50	0	0
BIRB.0796_IC_50	0	0
Bleomycin_IC_50	0	0
BMS.754807_IC_50	0	0
Bryostatin.1_IC_50	0	0
Camptothecin_IC_50.1	0	0
CHIR.99021_IC_50	0	0
CI.1040_IC_50	0	0
Cyclopamine_IC_50	0	0
Cytarabine_IC_50	0	0
Doxorubicin_IC_50	0	0
Epothilone.B_IC_50	0	0
FTI.277_IC_50	0	0
GDC0941_IC_50	0	0
Gemcitabine_IC_50	0	0
GSK.650394_IC_50	0	0
GSK269962A_IC_50	0	0
IPA.3_IC_50	0	0
JNK.Inhibitor.VIII_IC_50	0	0
KU.55933_IC_50	0	0
LFM.A13_IC_50	0	0
Metformin_IC_50	0	0
MK.2206_IC_50	0	0
NSC.87877_IC_50	0	0
NU.7441_IC_50	0	0
OSI.906_IC_50	0	0
PAC.1_IC_50	0	0
Paclitaxel_IC_50	0	0
Pazopanib_IC_50	0	0
PD.0332991_IC_50	0	0
PF.562271_IC_50	0	0
PLX4720_IC_50	0	0
QS11_IC_50	0	0
Rapamycin_IC_50	0	0
RO.3306_IC_50	0	0
Roscovitine_IC_50	0	0
Salubrinal_IC_50	0	0
Shikonin_IC_50	0	0
Sorafenib_IC_50	0	0
Tipifarnib_IC_50	0	0
Vinblastine_IC_50	0	0
Vinorelbine_IC_50	0	0
VX.680_IC_50	0	0
XMD8.85_IC_50	0	0
ZM.447439_IC_50	0	0
JW.7.52.1_IC_50	0	0
MS.275_IC_50	0	0
NVP.TAE684_IC_50	0	0
Parthenolide_IC_50	0	0
PF.02341066_IC_50	0	0
PHA.665752_IC_50	0	0
Pyrimethamine_IC_50	0	0
S.Trityl.L.cysteine_IC_50	0	0
Sunitinib_IC_50	0	0
WH.4.023_IC_50	0	0
Z.LLNle.CHO_IC_50	0	0
Table S2. Correlation sign analysis between imatinib and drug responses. Shared genes from negative/positive Pearson correlation between mRNA expression, imatinib IC50 values and mRNA expression, drug IC50 values.

## Sheet: negneg
Drug (paired against Imatinib)	Count (overlapping genes)	Normalized overlap(min)
Nilotinib_IC_50	64	0.571429
Axitinib_IC_50	48	0.428571
Methotrexate_IC_50	31	0.276786
ABT.263_IC_50	23	0.205357
GNF.2_IC_50	19	0.169643
ATRA_IC_50	18	0.160714
WH.4.023_IC_50	18	0.160714
Dasatinib_IC_50	16	0.142857
Vorinostat_IC_50	14	0.125
AZD.2281_IC_50	12	0.107143
SB590885_IC_50	12	0.107143
PF.02341066_IC_50	10	0.0892857
Sorafenib_IC_50	2	0.0833333
PD.173074_IC_50	9	0.0803571
Temsirolimus_IC_50	9	0.0803571
AZD.0530_IC_50	8	0.0714286
A.770041_IC_50	7	0.0625
AICAR_IC_50	7	0.0625
Bortezomib_IC_50	7	0.0625
BX.795_IC_50	7	0.0625
X17.AAG_IC_50	7	0.0625
Sunitinib_IC_50	7	0.0625
Camptothecin_IC_50	6	0.0535714
CEP.701_IC_50	6	0.0535714
Cytarabine_IC_50	6	0.0535714
Lapatinib_IC_50	6	0.0535714
PD.0332991_IC_50	6	0.0535714
BMS.536924_IC_50	5	0.0446429
AZD7762_IC_50	5	0.0446429
Erlotinib_IC_50	5	0.0446429
RDEA119_IC_50	5	0.0446429
SB.216763_IC_50	5	0.0446429
VX.702_IC_50	5	0.0446429
MG.132_IC_50	5	0.0446429
WZ.1.84_IC_50	5	0.0446429
Shikonin_IC_50	1	0.0416667
Cyclopamine_IC_50	3	0.0405405
BMS.509744_IC_50	1	0.037037
CGP.60474_IC_50	4	0.0357143
Bosutinib_IC_50	4	0.0357143
Elesclomol_IC_50	4	0.0357143
GDC.0449_IC_50	4	0.0357143
NVP.BEZ235_IC_50	4	0.0357143
LFM.A13_IC_50	1	0.0344828
FTI.277_IC_50	1	0.0285714
ABT.888_IC_50	3	0.0267857
AKT.inhibitor.VIII_IC_50	3	0.0267857
AMG.706_IC_50	3	0.0267857
BI.D1870_IC_50	3	0.0267857
CHIR.99021_IC_50	3	0.0267857
Cisplatin_IC_50	3	0.0267857
Docetaxel_IC_50	3	0.0267857
FH535_IC_50	3	0.0267857
GSK269962A_IC_50	3	0.0267857
MK.2206_IC_50	3	0.0267857
Obatoclax.Mesylate_IC_50	3	0.0267857
Pazopanib_IC_50	3	0.0267857
PD.0325901_IC_50	3	0.0267857
ZM.447439_IC_50	3	0.0267857
A.769662_IC_50	1	0.025
NSC.87877_IC_50	1	0.0204082
Rapamycin_IC_50	1	0.0204082
GW843682X_IC_50	1	0.0185185
BI.2536_IC_50	2	0.0178571
CMK_IC_50	2	0.0178571
AZD6244_IC_50	2	0.0178571
AZD6482_IC_50	2	0.0178571
BIBW2992_IC_50	2	0.0178571
Bleomycin_IC_50	2	0.0178571
Gefitinib_IC_50	2	0.0178571
Lenalidomide_IC_50	2	0.0178571
Nutlin.3a_IC_50	2	0.0178571
PLX4720_IC_50	2	0.0178571
Salubrinal_IC_50	2	0.0178571
SL.0101.1_IC_50	2	0.0178571
Vinblastine_IC_50	2	0.0178571
Vinorelbine_IC_50	2	0.0178571
X681640_IC_50	2	0.0178571
Z.LLNle.CHO_IC_50	2	0.0178571
GDC0941_IC_50	1	0.015625
OSI.906_IC_50	1	0.011236
KIN001.135_IC_50	1	0.010101
Gemcitabine_IC_50	1	0.00961538
A.443654_IC_50	1	0.00892857
AP.24534_IC_50	1	0.00892857
AZ628_IC_50	1	0.00892857
CI.1040_IC_50	1	0.00892857
Etoposide_IC_50	1	0.00892857
Midostaurin_IC_50	1	0.00892857
NU.7441_IC_50	1	0.00892857
Paclitaxel_IC_50	1	0.00892857
CGP.082996_IC_50	0	0
AS601245_IC_50	0	0
AUY922_IC_50	0	0
AZD8055_IC_50	0	0
BAY.61.3606_IC_50	0	0
Bexarotene_IC_50	0	0
Bicalutamide_IC_50	0	0
BIRB.0796_IC_50	0	0
BMS.754807_IC_50	0	0
Bryostatin.1_IC_50	0	0
Camptothecin_IC_50.1	0	0
DMOG_IC_50	0	0
Doxorubicin_IC_50	0	0
Embelin_IC_50	0	0
Epothilone.B_IC_50	0	0
GSK.650394_IC_50	0	0
GW.441756_IC_50	0	0
IPA.3_IC_50	0	0
JNK.9L_IC_50	0	0
JNK.Inhibitor.VIII_IC_50	0	0
KU.55933_IC_50	0	0
Metformin_IC_50	0	0
Mitomycin.C_IC_50	0	0
PAC.1_IC_50	0	0
PF.562271_IC_50	0	0
QS11_IC_50	0	0
RO.3306_IC_50	0	0
Roscovitine_IC_50	0	0
Thapsigargin_IC_50	0	0
Tipifarnib_IC_50	0	0
VX.680_IC_50	0	0
XMD8.85_IC_50	0	0
JW.7.52.1_IC_50	0	0
MS.275_IC_50	0	0
NVP.TAE684_IC_50	0	0
Parthenolide_IC_50	0	0
PHA.665752_IC_50	0	0
Pyrimethamine_IC_50	0	0
S.Trityl.L.cysteine_IC_50	0	0
Table S2. Correlation sign analysis between imatinib and drug responses. Shared genes from negative/negative Pearson correlation between mRNA expression, imatinib IC50 values and mRNA expression, drug IC50 values.

## Sheet: allpairs_0.001pval
Drug (paired against Imatinib)	Count (overlapping genes)	Normalized(min)
Nilotinib_IC_50	71	0.489655
Axitinib_IC_50	55	0.37931
Methotrexate_IC_50	50	0.344828
ABT.263_IC_50	34	0.234483
ATRA_IC_50	29	0.2
X17.AAG_IC_50	26	0.17931
GNF.2_IC_50	22	0.151724
AZD.2281_IC_50	22	0.151724
Vorinostat_IC_50	22	0.151724
Lapatinib_IC_50	20	0.137931
WH.4.023_IC_50	20	0.137931
Dasatinib_IC_50	19	0.131034
SB590885_IC_50	19	0.131034
AZD7762_IC_50	15	0.103448
WZ.1.84_IC_50	15	0.103448
PD.173074_IC_50	14	0.0965517
Temsirolimus_IC_50	13	0.0896552
AZD.0530_IC_50	12	0.0827586
Bortezomib_IC_50	12	0.0827586
Bosutinib_IC_50	12	0.0827586
Cytarabine_IC_50	12	0.0827586
Erlotinib_IC_50	12	0.0827586
RDEA119_IC_50	12	0.0827586
AICAR_IC_50	11	0.0758621
VX.702_IC_50	11	0.0758621
X681640_IC_50	11	0.0758621
Sorafenib_IC_50	2	0.0714286
BIBW2992_IC_50	10	0.0689655
SB.216763_IC_50	10	0.0689655
PF.02341066_IC_50	10	0.0689655
A.770041_IC_50	9	0.062069
GDC.0449_IC_50	9	0.062069
MG.132_IC_50	9	0.062069
BMS.536924_IC_50	8	0.0551724
BX.795_IC_50	8	0.0551724
Camptothecin_IC_50	8	0.0551724
CEP.701_IC_50	8	0.0551724
PD.0325901_IC_50	8	0.0551724
Sunitinib_IC_50	8	0.0551724
ABT.888_IC_50	7	0.0482759
FH535_IC_50	7	0.0482759
PD.0332991_IC_50	7	0.0482759
A.769662_IC_50	2	0.0444444
CGP.60474_IC_50	6	0.0413793
CMK_IC_50	6	0.0413793
Docetaxel_IC_50	6	0.0413793
Elesclomol_IC_50	6	0.0413793
Nutlin.3a_IC_50	6	0.0413793
Obatoclax.Mesylate_IC_50	6	0.0413793
CHIR.99021_IC_50	5	0.0344828
Gefitinib_IC_50	5	0.0344828
NVP.BEZ235_IC_50	5	0.0344828
Pazopanib_IC_50	5	0.0344828
Bryostatin.1_IC_50	1	0.0285714
AKT.inhibitor.VIII_IC_50	4	0.0275862
BI.D1870_IC_50	4	0.0275862
Cisplatin_IC_50	4	0.0275862
Etoposide_IC_50	4	0.0275862
JNK.9L_IC_50	4	0.0275862
Lenalidomide_IC_50	4	0.0275862
PLX4720_IC_50	4	0.0275862
Salubrinal_IC_50	4	0.0275862
Z.LLNle.CHO_IC_50	4	0.0275862
Tipifarnib_IC_50	1	0.025641
GW.441756_IC_50	1	0.0238095
AS601245_IC_50	2	0.0232558
LFM.A13_IC_50	1	0.0222222
Cyclopamine_IC_50	3	0.0217391
Shikonin_IC_50	1	0.0217391
Rapamycin_IC_50	2	0.0208333
AMG.706_IC_50	3	0.0206897
AP.24534_IC_50	3	0.0206897
AZD6244_IC_50	3	0.0206897
AZD6482_IC_50	3	0.0206897
GSK269962A_IC_50	3	0.0206897
Midostaurin_IC_50	3	0.0206897
MK.2206_IC_50	3	0.0206897
SL.0101.1_IC_50	3	0.0206897
Vinblastine_IC_50	3	0.0206897
Vinorelbine_IC_50	3	0.0206897
ZM.447439_IC_50	3	0.0206897
KIN001.135_IC_50	3	0.0206897
BAY.61.3606_IC_50	2	0.0186916
NSC.87877_IC_50	1	0.0178571
FTI.277_IC_50	1	0.0172414
BMS.509744_IC_50	1	0.0149254
Embelin_IC_50	1	0.0149254
BI.2536_IC_50	2	0.0137931
Bleomycin_IC_50	2	0.0137931
Doxorubicin_IC_50	2	0.0137931
Gemcitabine_IC_50	2	0.0137931
Thapsigargin_IC_50	2	0.0137931
DMOG_IC_50	1	0.0116279
OSI.906_IC_50	1	0.0104167
Pyrimethamine_IC_50	1	0.010101
PAC.1_IC_50	1	0.00819672
A.443654_IC_50	1	0.00689655
GW843682X_IC_50	1	0.00689655
AZ628_IC_50	1	0.00689655
AZD8055_IC_50	1	0.00689655
Camptothecin_IC_50.1	1	0.00689655
CI.1040_IC_50	1	0.00689655
Epothilone.B_IC_50	1	0.00689655
GDC0941_IC_50	1	0.00689655
GSK.650394_IC_50	1	0.00689655
Mitomycin.C_IC_50	1	0.00689655
NU.7441_IC_50	1	0.00689655
Paclitaxel_IC_50	1	0.00689655
XMD8.85_IC_50	1	0.00689655
JW.7.52.1_IC_50	1	0.00689655
CGP.082996_IC_50	0	0
AUY922_IC_50	0	0
Bexarotene_IC_50	0	0
Bicalutamide_IC_50	0	0
BIRB.0796_IC_50	0	0
BMS.754807_IC_50	0	0
IPA.3_IC_50	0	0
JNK.Inhibitor.VIII_IC_50	0	0
KU.55933_IC_50	0	0
Metformin_IC_50	0	0
PF.562271_IC_50	0	0
QS11_IC_50	0	0
RO.3306_IC_50	0	0
Roscovitine_IC_50	0	0
VX.680_IC_50	0	0
MS.275_IC_50	0	0
NVP.TAE684_IC_50	0	0
Parthenolide_IC_50	0	0
PHA.665752_IC_50	0	0
S.Trityl.L.cysteine_IC_50	0	0
