# Supplementary material for: Identification of Drug Combinations Containing Imatinib for Treatment of BCR-ABL+ Leukemias
Source: PLoS One. 2014 Jul 16;9(7):e102221. doi: 10.1371/journal.pone.0102221 (PMC4100887; doi:10.1371/journal.pone.0102221)
Supplement: Table S3 — IC50 values of the selected kinase inhibitors. IC50 values (µM) were calculated from the nonlinear regression analysis. (XLS) [file pone.0102221.s005.xls]

## Sheet: IC50
	Drug	A7	A12	A15	C16	E03	I22	P15	ABT263	Axitinib	17AAG	PD325901
	IC50	0.2321	0.3511	0.1597	0.08271	0.08574	0.03158	>1	>1	0.2281	0.0126	0.1066
	Table S3. IC50 values of the selected kinase inhibitors. IC50 values (µM) were calculated from the nonlinear regression analysis.
