# Supplementary material for: Identification of Drug Combinations Containing Imatinib for Treatment of BCR-ABL+ Leukemias
Source: PLoS One. 2014 Jul 16;9(7):e102221. doi: 10.1371/journal.pone.0102221 (PMC4100887; doi:10.1371/journal.pone.0102221)
Supplement: Table S4 — Rank ordered selectivity when algorithm-generated combinations were tested at each iteration. (XLS) [file pone.0102221.s006.xls]

## Sheet: Summary
	Initial pairs	Iteration 1	Iteration 2	Iteration 3	Iteration 4	Iteration 5	Iteration 6
Comb 1	2.7923	11.6834	23.0551	9.44468	16.299	50.9035	145.272
Comb 2	2.13462	11.397	21.743	8.96186	16.0459	47.5208	134.702
Comb 3	1.97347	10.4317	20.0913	7.95074	16.0073	45.6095	122.439
Comb 4	1.91642	10.3857	18.8991	7.82539	12.9434	44.9445	116.546
Comb 5	1.81177	10.1798	17.9468	7.36804	12.1657	44.9215	110.758
Comb 6	1.80171	10.0046	17.3302	6.80953	10.6467	43.0759	108.547
Comb 7	1.76968	9.74303	14.1544	6.25982	10.4859	37.3478	106.764
Comb 8	1.74385	9.59258	12.965	6.08834	10.2931	36.3701	106.688
Comb 9	1.70984	9.50992	12.856	6.06416	10.2553	30.858	104.334
Comb 10	1.66999	9.41838	12.6133	5.88661	10.2117	30.7592	103.739
Comb 11	1.59213	9.3902	12.587	5.87801	9.88733	30.6099	101.998
Comb 12	1.57214	9.09396	12.576	5.66383	9.65682	30.1113	98.8434
Comb 13	1.56453	9.06223	12.5175	5.6561	9.54957	27.5544	98.481
Comb 14	1.55944	8.88251	12.3791	5.48314	9.48265	27.0936	95.9129
Comb 15	1.51474	8.87807	12.3182	5.43966	9.4487	26.9732	91.0541
Comb 16	1.50486	8.84869	12.1831	5.40187	9.42356	25.9457	87.9764
Comb 17	1.49254	8.755	12.0851	5.29527	9.40264	25.9222	85.1354
Comb 18	1.48114	8.727	11.6913	5.25133	9.37668	24.408	74.92
Comb 19	1.48068	8.61539	11.5524	5.1575	9.32111	24.3138	74.6163
Comb 20	1.46798	8.59649	11.4274	5.13802	9.15741	23.8789	71.9101
Comb 21	1.46049	8.48359	11.375	5.13467	9.00583	23.8541	71.4872
Comb 22	1.46029	8.48215	11.3271	5.12352	8.93098	23.8267	70.8841
Comb 23	1.45418	8.40756	11.2237	5.09409	8.89086	23.7488	70.1716
Comb 24	1.45279	8.37953	11.0734	4.92894	8.72355	23.5265	69.9185
Comb 25	1.44423	8.17919	10.6512	4.91765	8.68746	22.8501	69.7985
Comb 26	1.44165	8.04654	10.4829	4.81594	8.48799	22.4591	67.6547
Comb 27	1.43696	7.85706	10.4492	4.77683	8.45072	22.1678	66.7053
Comb 28	1.43293	7.843	10.3478	4.77098	8.35515	22.1335	66.6082
Comb 29	1.42683	7.79007	10.3448	4.627	8.10378	22.1286	61.9525
Comb 30	1.41978	7.7247	10.3315	4.5933	7.89947	22.0621	61.8234
Comb 31	1.4138	7.68452	10.2715	4.59245	7.70849	21.2476	61.5292
Comb 32	1.41334	7.67917	10.264	4.58962	7.44897	20.8857	60.9158
Comb 33	1.40956	7.6665	10.0129	4.56851	7.44316	20.4367	58.6739
Comb 34	1.40392	7.6219	9.91813	4.48885	7.44259	20.1897	58.5239
Comb 35	1.39992	7.57754	9.82054	4.48455	7.42309	20.1754	58.0511
Comb 36	1.39811	7.56294	9.79942	4.41655	7.41296	19.6498	57.9772
Comb 37	1.3885	7.5234	9.77047	4.40471	7.38649	19.5927	57.7859
Comb 38	1.38688	7.48483	9.73825	4.37845	7.35293	19.3719	57.1968
Comb 39	1.38446	7.44105	9.65258	4.37626	7.33145	19.098	55.5348
Comb 40	1.37745	7.44046	9.56788	4.37378	7.31508	18.9904	55.4815
Comb 41	1.3735	7.40709	9.47419	4.24773	7.25558	18.7695	55.3752
Comb 42	1.37281	7.39433	9.46896	4.21882	7.24884	18.6445	54.4084
Comb 43	1.3703	7.39108	9.33547	4.20203	7.21766	18.5383	53.2509
Comb 44	1.36864	7.36804	9.25555	4.18892	7.21413	18.3628	53.2249
Comb 45	1.36832	7.31704	9.25278	4.18834	7.14797	18.3056	52.4228
Comb 46	1.36287	7.29169	9.1984	4.1762	7.09764	18.0009	51.969
Comb 47	1.36023	7.27184	9.17937	4.17387	7.01347	17.8096	51.5909
Comb 48	1.35975	7.16424	9.17929	4.16577	6.98623	17.8062	50.2652
Comb 49	1.35958	7.10659	9.17186	4.15691	6.96143	17.4856	49.7068
Comb 50	1.35677	7.09691	9.13703	4.13041	6.94594	17.4619	49.119
Comb 51	1.35439	7.09365	9.11471	4.11484	6.94342	17.3878	48.9732
Comb 52	1.35141	7.01646	8.93846	4.0792	6.91338	17.0967	47.3819
Comb 53	1.34541	7.00806	8.93008	4.06837	6.90417	16.8511	47.059
Comb 54	1.34474	6.91369	8.91682	4.06834	6.87115	16.7761	46.9534
Comb 55	1.34089	6.90784	8.91106	4.05784	6.85351	16.5862	46.0835
Comb 56	1.33654	6.85628	8.91074	4.03998	6.81521	16.5676	45.3454
Comb 57	1.33599	6.85322	8.9093	4.0201	6.68681	16.5069	45.3044
Comb 58	1.33561	6.85253	8.82269	4.00879	6.68566	16.4479	44.8404
Comb 59	1.33253	6.82679	8.80025	3.9957	6.66531	16.3837	44.838
Comb 60	1.32923	6.82365	8.79696	3.98966	6.58827	16.2993	44.831
Comb 61	1.3276	6.80875	8.7618	3.98922	6.56583	16.0015	43.9428
Comb 62	1.32711	6.80628	8.74559	3.96032	6.54333	15.9739	43.8959
Comb 63	1.32635	6.66965	8.74402	3.95234	6.53862	15.8513	43.1003
Comb 64	1.32564	6.65079	8.66673	3.95177	6.52259	15.762	41.9264
Comb 65	1.31846	6.6404	8.61996	3.9472	6.51759	15.7566	41.1155
Comb 66	1.31519	6.63267	8.57687	3.92538	6.51443	15.6714	41.083
Comb 67	1.31401	6.60159	8.5408	3.90874	6.49078	15.5611	40.3831
Comb 68	1.31119	6.59783	8.0792	3.89778	6.4468	15.5074	40.3626
Comb 69	1.30948	6.58963	8.0586	3.89616	6.43979	15.4106	40.0448
Comb 70	1.30483	6.57148	7.93528	3.84423	6.43326	15.3197	39.6561
Comb 71	1.3021	6.56497	7.8921	3.82845	6.36979	15.2589	39.5734
Comb 72	1.2988	6.53743	7.83091	3.82056	6.36103	15.2391	39.3999
Comb 73	1.29805	6.50965	7.76316	3.81558	6.34837	15.2055	39.1914
Comb 74	1.29495	6.49348	7.75513	3.79199	6.33597	14.9853	38.7379
Comb 75	1.29452	6.48954	7.75317	3.78766	6.29751	14.6291	38.7354
Comb 76	1.29121	6.47172	7.6477	3.75799	6.29732	14.6242	38.6734
Comb 77	1.28888	6.44451	7.49073	3.75301	6.29162	14.4966	38.011
Comb 78	1.2884	6.4144	7.48888	3.74194	6.28678	14.1308	37.9239
Comb 79	1.28685	6.40533	7.29704	3.74015	6.13587	13.7431	37.5007
Comb 80	1.2857	6.3852	7.26228	3.71599	6.13387	13.5397	37.4486
Comb 81	1.28543	6.36341	7.24167	3.71496	6.12558	13.3933	37.1828
Comb 82	1.28255	6.28514	7.15653	3.70693	6.08677	13.3501	37.1194
Comb 83	1.27908	6.2822	7.15469	3.70658	6.05749	13.3027	36.0917
Comb 84	1.27791	6.23242	7.09165	3.6938	5.96843	13.2861	36.0135
Comb 85	1.27778	6.19619	7.08686	3.67612	5.95493	13.2594	35.7642
Comb 86	1.27682	6.1931	7.04724	3.6736	5.94856	13.2511	35.6282
Comb 87	1.26483	6.1921	7.046	3.65075	5.93737	13.2102	35.5638
Comb 88	1.26453	6.17485	7.01504	3.63993	5.93729	13.0626	35.2103
Comb 89	1.25917	6.16751	7.00387	3.63529	5.93223	12.9394	35.14
Comb 90	1.25813	6.14874	6.94105	3.61834	5.91991	12.9308	34.9333
Comb 91	1.25754	6.11862	6.93871	3.58235	5.91955	12.7841	34.1021
Comb 92	1.25124	6.08985	6.92691	3.58142	5.91016	12.7058	34.0277
Comb 93	1.25042	6.06404	6.92443	3.57518	5.89877	12.5802	33.8346
Comb 94	1.2503	6.04193	6.89912	3.57064	5.88327	12.4952	33.7717
Comb 95	1.24913	6.03476	6.89099	3.56058	5.87391	12.4411	33.7159
Comb 96	1.24692	6.01734	6.83084	3.53786	5.859	12.4008	33.7112
Comb 97	1.24005	6.0001	6.74533	3.52163	5.85797	12.3853	33.5794
Comb 98	1.23869	5.98817	6.65997	3.51007	5.80769	12.3119	33.4064
Comb 99	1.23583	5.90653	6.64272	3.49794	5.78691	12.3055	33.3981
Comb 100	1.23455	5.89412	6.6351	3.44302	5.78648	12.2888	33.3867
Comb 101	1.2305	5.8342	6.63008	3.42354	5.77288	12.2837	33.2836
Comb 102	1.22874	5.83192	6.61898	3.41536	5.66376	12.2376	33.1139
Comb 103	1.22602	5.81694	6.60478	3.40754	5.63784	12.1611	32.9157
Comb 104	1.22201	5.80782	6.59393	3.40132	5.62698	12.1573	32.8676
Comb 105	1.22156	5.78637	6.37921	3.39306	5.61878	12.1364	32.5497
Comb 106	1.2214	5.7842	6.21796	3.35649	5.61679	11.9967	32.3655
Comb 107	1.22096	5.77671	6.16409	3.33343	5.59818	11.9786	32.3401
Comb 108	1.21996	5.74057	6.10359	3.32242	5.59812	11.8758	32.1611
Comb 109	1.21887	5.71359	6.10064	3.31846	5.59149	11.7496	32.0795
Comb 110	1.2171	5.68034	5.89066	3.3158	5.55255	11.6097	31.9534
Comb 111	1.21692	5.66976	5.88459	3.27844	5.5523	11.4784	31.6197
Comb 112	1.21502	5.65548	5.84937	3.24751	5.54457	11.4662	31.4534
Comb 113	1.21415	5.63173	5.84917	3.23375	5.54269	11.4086	31.3896
Comb 114	1.21287	5.61649	5.83431	3.21612	5.54001	11.2893	30.8701
Comb 115	1.21239	5.60001	5.79404	3.2027	5.52524	11.1994	30.6767
Comb 116	1.21211	5.58366	5.78593	3.1797	5.51758	11.1953	30.5746
Comb 117	1.20908	5.57758	5.77453	3.16741	5.51142	11.1532	30.4552
Comb 118	1.20514	5.57633	5.75155	3.16695	5.50904	11.0333	30.2388
Comb 119	1.20467	5.57099	5.68617	3.1638	5.50207	10.9983	30.2208
Comb 120	1.2009	5.5656	5.68521	3.16289	5.48595	10.9952	29.9305
Comb 121	1.19989	5.55949	5.65692	3.12633	5.46457	10.9815	29.8754
Comb 122	1.19367	5.53426	5.57408	3.10805	5.43371	10.9171	29.5263
Comb 123	1.19121	5.51368	5.54463	3.07813	5.42498	10.8463	29.3599
Comb 124	1.1903	5.50784	5.28789	3.07174	5.42357	10.7732	29.3593
Comb 125	1.18907	5.50022	5.26136	3.06201	5.39221	10.7706	29.3476
Comb 126	1.18856	5.49334	5.24615	3.06146	5.35013	10.6249	29.1506
Comb 127	1.18778	5.48352	5.24231	3.04037	5.31511	10.5985	29.1399
Comb 128	1.1869	5.44656	5.22198	3.03629	5.29574	10.56	28.2761
Comb 129	1.18632	5.44297	5.21517	3.03552	5.27492	10.3735	28.058
Comb 130	1.18463	5.38478	5.15847	3.01365	5.27096	10.2184	27.9181
Comb 131	1.17866	5.30312	5.13884	3.01229	5.26299	10.081	27.8663
Comb 132	1.17682	5.29517	4.9645	3.0101	5.2588	10.0201	27.5223
Comb 133	1.17629	5.24419	4.91537	2.99936	5.2576	9.84809	27.4171
Comb 134	1.17621	5.22421	4.83958	2.98967	5.25671	9.83037	27.3844
Comb 135	1.17091	5.20999	4.83785	2.9825	5.24571	9.7979	27.2844
Comb 136	1.1709	5.11882	4.82959	2.96868	5.22586	9.75747	27.2272
Comb 137	1.16328	5.09226	4.82929	2.96793	5.22243	9.59856	27.1886
Comb 138	1.15961	5.03668	4.76491	2.95102	5.21991	9.3887	27.1169
Comb 139	1.15651	4.99724	4.731	2.90114	5.19163	9.19155	26.9982
Comb 140	1.15636	4.99161	4.68504	2.9007	5.19107	9.1836	26.8007
Comb 141	1.15225	4.98732	4.62836	2.89621	5.17138	9.14494	26.2961
Comb 142	1.15111	4.95384	4.61717	2.89446	5.16878	9.11392	26.0988
Comb 143	1.14539	4.92775	4.5508	2.88629	5.13389	9.1038	26.0922
Comb 144	1.14398	4.9146	4.55039	2.88224	5.10325	9.04295	26.043
Comb 145	1.1437	4.8488	4.5216	2.8803	5.10035	8.9316	25.8482
Comb 146	1.14328	4.8244	4.49199	2.87519	5.06174	8.86759	25.5232
Comb 147	1.14327	4.81986	4.43456	2.84635	5.0404	8.72574	25.3277
Comb 148	1.14297	4.72767	4.42313	2.83243	4.98132	8.68816	25.1306
Comb 149	1.1409	4.72715	4.27101	2.83203	4.97501	8.62547	24.8392
Comb 150	1.13903	4.71725	4.23985	2.81743	4.9487	8.53706	24.5708
Comb 151	1.13559	4.69636	4.19631	2.81336	4.90699	8.52961	24.4532
Comb 152	1.13499	4.6823	4.18131	2.80797	4.87559	8.49224	24.2828
Comb 153	1.13442	4.63878	4.17023	2.79822	4.84263	8.39045	24.1384
Comb 154	1.13333	4.59805	4.13792	2.79004	4.82317	8.34483	23.9565
Comb 155	1.13303	4.58177	4.08928	2.78042	4.81434	8.18878	23.9171
Comb 156	1.13246	4.57198	4.08119	2.77409	4.8087	8.0516	23.889
Comb 157	1.12898	4.55829	4.06417	2.76332	4.79642	7.98147	23.5442
Comb 158	1.12787	4.55445	4.05188	2.75941	4.77429	7.97361	23.4748
Comb 159	1.12331	4.55254	4.03068	2.75298	4.77185	7.88682	23.0591
Comb 160	1.12146	4.51104	4.02118	2.73268	4.75522	7.87651	22.948
Comb 161	1.12059	4.50605	3.99266	2.72847	4.74074	7.75353	22.7197
Comb 162	1.11642	4.5059	3.87864	2.71272	4.73195	7.61126	22.631
Comb 163	1.11623	4.48682	3.86435	2.6957	4.72895	7.58023	22.6251
Comb 164	1.11531	4.46034	3.82797	2.69486	4.71558	7.55658	22.5021
Comb 165	1.11515	4.43896	3.80362	2.68742	4.70647	7.55382	22.4816
Comb 166	1.10984	4.41055	3.80207	2.66471	4.69507	7.37007	22.4308
Comb 167	1.10934	4.40834	3.80207	2.65702	4.68262	7.2954	22.4179
Comb 168	1.10824	4.39061	3.79909	2.65479	4.66399	7.28585	22.2253
Comb 169	1.10754	4.38833	3.76272	2.65084	4.643	7.09585	22.2152
Comb 170	1.10683	4.36799	3.76062	2.62825	4.63539	6.99119	22.2051
Comb 171	1.10524	4.30568	3.70275	2.62622	4.62346	6.98652	22.0508
Comb 172	1.10289	4.28171	3.66268	2.60542	4.60924	6.91278	22.0396
Comb 173	1.10112	4.27835	3.64197	2.60426	4.60786	6.73272	22.0058
Comb 174	1.10024	4.27488	3.61521	2.59651	4.59622	6.73172	21.8569
Comb 175	1.0984	4.27293	3.58985	2.59403	4.56431	6.63011	21.6572
Comb 176	1.09811	4.24344	3.58674	2.58605	4.56333	6.50481	21.6319
Comb 177	1.09594	4.23401	3.57831	2.55571	4.53322	6.41558	21.6256
Comb 178	1.09512	4.23224	3.47709	2.54935	4.51703	6.41405	21.4886
Comb 179	1.09454	4.21778	3.46254	2.52812	4.49123	6.39334	21.4722
Comb 180	1.09386	4.21632	3.45208	2.52423	4.44706	6.34345	21.2755
Comb 181	1.09381	4.20208	3.43054	2.5188	4.44296	6.34136	21.1941
Comb 182	1.09323	4.19542	3.42621	2.51643	4.42384	6.13848	20.9252
Comb 183	1.0927	4.12787	3.40144	2.51051	4.41933	6.05385	20.4983
Comb 184	1.08462	4.11443	3.33586	2.48632	4.39713	6.01827	20.2182
Comb 185	1.08295	4.08549	3.3294	2.48344	4.30099	5.9929	20.1198
Comb 186	1.08241	4.08455	3.30308	2.47843	4.2571	5.95512	20.0749
Comb 187	1.08182	4.07129	3.27225	2.47627	4.25625	5.95475	19.5822
Comb 188	1.08026	4.04421	3.25909	2.4673	4.22067	5.94401	19.4985
Comb 189	1.07828	4.04395	3.25059	2.46474	4.19022	5.88436	19.4352
Comb 190	1.07823	4.03249	3.23226	2.44659	4.18105	5.82582	19.4086
Comb 191	1.07775	3.99008	3.21517	2.43604	4.16019	5.79107	19.3942
Comb 192	1.07384	3.93928	3.19822	2.39086	4.15306	5.71559	19.1434
Comb 193	1.06923	3.90408	3.18081	2.35189	4.12863	5.67392	19.113
Comb 194	1.06878	3.88791	3.17851	2.34929	4.10447	5.42025	19.0938
Comb 195	1.06677	3.84257	3.1119	2.30047	4.07718	5.2379	18.9848
Comb 196	1.06603	3.73696	3.08149	2.30043	4.06607	5.14072	18.8802
Comb 197	1.06182	3.68874	3.05439	2.28221	4.04876	5.00714	18.81
Comb 198	1.06166	3.59606	3.05418	2.28087	4.00257	4.95057	18.8026
Comb 199	1.05611	3.54295	3.03048	2.27946	3.99369	4.93208	18.7027
Comb 200	1.05099	3.52726	3.02775	2.27528	3.95259	4.92826	18.6329
Comb 201	1.0471	3.39601	2.98664	2.26005	3.92601	4.9186	18.5826
Comb 202	1.04693	3.36752	2.96681	2.22113	3.91716	4.88808	18.5768
Comb 203	1.04498	3.34642	2.96193	2.21322	3.84437	4.69618	18.2707
Comb 204	1.04058	3.34269	2.95396	2.18021	3.8038	4.66687	18.1545
Comb 205	1.03807	3.29875	2.9303	2.1592	3.7611	4.65798	17.9964
Comb 206	1.03739	3.29691	2.91521	1.99965	3.75811	4.59646	17.8873
Comb 207	1.03671	3.20701	2.91238	1.91958	3.72898	4.56479	17.5887
Comb 208	1.03398	3.13365	2.88058	1.91443	3.65865	4.5397	17.3969
Comb 209	1.02967	3.11317	2.87326	1.84722	3.6359	4.52841	17.2353
Comb 210	1.026	3.01693	2.83763	1.84502	3.61234	4.40342	17.1747
Comb 211	1.02399	3.01435	2.829	1.8441	3.53339	4.35992	17.0867
Comb 212	1.02277	3.00121	2.82727	1.75701	3.48643	4.35968	17.0659
Comb 213	1.02071	2.86964	2.81576	1.75467	3.46542	4.33824	16.9727
Comb 214	1.01565	2.77074	2.80878	1.74984	3.46532	4.27106	16.7762
Comb 215	1.01495	2.73504	2.80784	1.74766	3.43793	4.20749	16.7452
Comb 216	1.01338	2.51299	2.76953	1.72605	3.42344	4.20357	16.7323
Comb 217	1.00772	2.50633	2.74697	1.71654	3.3544	4.13239	16.2301
Comb 218	1.00434	2.4611	2.74235	1.71563	3.34823	4.04028	15.6916
Comb 219	1.0043	2.45223	2.71974	1.70752	3.34784	4.01547	15.6151
Comb 220	1.00187	2.41271	2.69663	1.66894	3.3136	3.96661	15.3564
Comb 221	1.00088	2.35989	2.6571	1.61322	3.30021	3.95376	15.2468
Comb 222	0.998916	2.35311	2.64811	1.59887	3.20878	3.94419	15.2237
Comb 223	0.98896	2.3207	2.63526	1.59826	3.2085	3.93139	15.0498
Comb 224	0.966579	2.31619	2.62617	1.532	3.17062	3.92296	14.9996
Comb 225	0.964034	2.28081	2.59699	1.51298	3.06705	3.86247	14.9337
Comb 226	0.959597	2.26376	2.58759	1.49549	3.03922	3.85464	14.8536
Comb 227	0.959408	2.23417	2.58172	1.48813	2.99683	3.81252	14.6992
Comb 228	0.955947	2.18875	2.53534	1.46991	2.94692	3.80934	14.6201
Comb 229	0.9539	2.16007	2.5026	1.46129	2.84854	3.72347	14.4368
Comb 230	0.952137	2.11029	2.48313	1.45246	2.84628	3.61875	14.422
Comb 231	0.949837	2.09877	2.45141	1.45033	2.77806	3.6101	14.2385
Comb 232	0.945192	2.08728	2.44179	1.44849	2.7728	3.56223	14.1763
Comb 233	0.939475	1.89564	2.43356	1.44704	2.70029	3.51071	13.7246
Comb 234	0.927876	1.88341	2.41092	1.44644	2.64204	3.49629	13.703
Comb 235	0.907076	1.85585	2.34947	1.31377	2.63004	3.48052	13.3454
Comb 236	0.904811	1.85035	2.3464	1.28822	2.58597	3.41464	13.3345
Comb 237	0.868011	1.80961	2.2823	1.28771	2.50415	3.40792	13.3075
Comb 238	0.858503	1.72306	2.2606	1.26185	2.47022	3.38828	13.1405
Comb 239	0.851101	1.71272	2.24094	1.23061	2.43386	3.37428	13.0412
Comb 240	0.825237	1.66772	2.23033	1.21988	2.43131	3.37052	12.8032
Comb 241	0.779208	1.65124	2.22118	1.18229	2.36929	3.37009	12.705
Comb 242	0.7588	1.64933	2.15574	1.1328	2.33014	3.28252	12.5558
Comb 243		1.62836	2.14254	1.11164	2.31178	3.28052	12.3228
Comb 244		1.61433	2.07125	1.10007	2.31053	3.24605	12.3018
Comb 245		1.60593	2.06138	1.09638	2.27146	3.19561	12.0037
Comb 246		1.55995	2.05996	1.08381	2.23573	3.10721	11.8324
Comb 247		1.55744	2.04356	1.08054	2.18775	3.1009	11.7057
Comb 248		1.50466	2.03028	1.07923	2.17391	3.09432	11.4549
Comb 249		1.43405	2.0137	1.074	2.16399	3.07054	11.4186
Comb 250		1.40351	1.99436	1.07036	2.09241	3.02789	11.2706
Comb 251		1.33245	1.98995	1.06925	2.08594	3.01121	11.2381
Comb 252		1.29467	1.96415	1.06277	2.04678	2.99718	11.0193
Comb 253		1.25724	1.96323	1.04312	1.99892	2.97473	10.5115
Comb 254		1.23339	1.94699	0.987433	1.90413	2.91741	9.89288
Comb 255		1.17596	1.93213	0.973311	1.84398	2.8288	9.8263
Comb 256		1.16788	1.88718	0.952982	1.76857	2.80026	9.44932
Comb 257		1.13975	1.86714	0.934824	1.74185	2.76335	9.23333
Comb 258		1.13299	1.84189	0.89599	1.70107	2.73873	8.85443
Comb 259		1.06121	1.83974	0.870602	1.66921	2.73228	8.40009
Comb 260		0.983233	1.83257	0.854925	1.65969	2.43248	8.17698
Comb 261		0.963409	1.78693	0.792672	1.62574	2.40041	8.05289
Comb 262		0.953887	1.77832	0.788932	1.42208	2.20537	7.72105
Comb 263		0.927825	1.70002	0.749922	1.42034	2.04586	6.50032
Comb 264		0.864604	1.18492	0.67243	1.35471	2.02398	5.46513
Comb 265		0.831487		0.665928	1.25313	1.94108	5.1866
Comb 266		0.738418		0.658309	1.16252	1.88811	4.22368
Comb 267		0.60589			1.13956	1.85961	4.0092
Comb 268		0.599736			1.06202	1.58372	2.29568
Comb 269		0.578923			0.788752	0.967215	1.11962
Comb 270						0.724395
Table S4. Rank ordered selectivity when algorithm-generated combinations were tested at each iteration.

## Sheet: Initial pairs (Triplet)
A7	A12	A15	C16	E03	I22	P15	ABT263	Axitinib	17AAG	PD901	IMR Mean	K562 Mean	Selectivity
0	0	2	0	0	0	0	0	0	2	0	0.311361	0.869411	2.7923
0	0	0	2	0	0	0	0	0	2	0	0.41278	0.881131	2.13462
3	0	0	0	0	0	0	0	0	0	1	0.4825	0.952197	1.97347
0	0	0	0	0	0	0	0	0	2	2	0.396741	0.760324	1.91642
3	0	0	0	0	0	2	0	0	0	0	0.47309	0.857133	1.81177
0	0	0	0	0	2	0	0	0	2	0	0.480469	0.865665	1.80171
3	0	0	0	0	0	0	0	0	2	0	0.545856	0.965992	1.76968
0	0	0	0	0	0	2	0	0	1	0	0.566727	0.988288	1.74385
0	0	1	0	0	0	0	0	0	2	0	0.458343	0.783696	1.70984
0	0	0	0	0	0	1	0	0	2	0	0.629661	1.05152	1.66999
3	0	0	0	0	2	0	0	0	0	0	0.549878	0.875476	1.59213
3	0	0	0	0	0	0	0	0	0	0	0.591447	0.92984	1.57214
3	0	0	2	0	0	0	0	0	0	0	0.689447	1.07866	1.56453
0	0	0	0	0	0	0	3	0	2	0	0.483481	0.753962	1.55944
0	0	0	0	3	0	0	0	0	2	0	0.519802	0.787364	1.51474
0	0	2	0	0	0	0	0	0	0	2	0.5288	0.795767	1.50486
3	0	0	0	2	0	0	0	0	0	0	0.625242	0.933197	1.49254
0	0	0	0	0	2	0	0	0	0	2	0.570126	0.844438	1.48114
0	0	0	0	0	0	0	0	0	0	2	0.567856	0.840812	1.48068
0	0	2	0	0	0	0	0	0	0	1	0.579033	0.850007	1.46798
2	0	0	0	0	0	0	0	0	0	2	0.502053	0.733245	1.46049
3	0	0	0	0	0	0	0	2	0	0	0.521107	0.760968	1.46029
0	2	0	0	0	0	0	0	0	1	0	0.695356	1.01117	1.45418
0	0	0	0	0	0	1	0	0	0	2	0.508072	0.73812	1.45279
0	0	0	0	0	0	2	0	0	0	2	0.537637	0.776471	1.44423
0	0	0	0	0	0	0	0	0	2	1	0.487568	0.702903	1.44165
0	0	0	0	0	0	2	0	0	2	0	0.571407	0.821088	1.43696
3	0	1	0	0	0	0	0	0	0	0	0.610222	0.874408	1.43293
3	0	0	0	0	0	0	0	0	0	2	0.4654	0.664049	1.42683
0	0	0	1	0	0	0	0	1	0	0	0.803577	1.1409	1.41978
0	0	0	0	0	1	0	0	0	2	0	0.667186	0.943269	1.4138
0	0	0	0	0	0	0	0	1	2	0	0.611849	0.864753	1.41334
2	2	0	0	0	0	0	0	0	0	0	0.684661	0.965074	1.40956
0	2	0	0	0	0	0	0	0	2	0	0.751095	1.05448	1.40392
0	0	1	0	0	0	0	0	0	0	2	0.540708	0.756948	1.39992
0	1	0	0	0	0	0	0	0	1	0	0.82229	1.14965	1.39811
0	0	0	1	0	0	0	0	0	0	2	0.609181	0.845851	1.3885
3	1	0	0	0	0	0	0	0	0	0	0.664779	0.921972	1.38688
0	0	0	2	0	0	0	0	0	0	2	0.724514	1.00306	1.38446
0	1	0	1	0	0	0	0	0	0	0	0.79899	1.10057	1.37745
3	0	0	0	0	0	1	0	0	0	0	0.564275	0.775029	1.3735
2	0	0	0	0	0	2	0	0	0	0	0.628776	0.863191	1.37281
0	0	0	0	0	0	2	0	2	0	0	0.655398	0.898093	1.3703
0	0	0	0	0	0	0	0	1	0	1	0.675437	0.924429	1.36864
0	1	0	0	0	0	0	0	0	2	0	0.72095	0.986493	1.36832
2	0	0	0	0	0	1	0	0	0	0	0.691828	0.942872	1.36287
0	0	0	0	0	0	0	0	0	2	0	0.558637	0.759875	1.36023
2	1	0	0	0	0	0	0	0	0	0	0.806103	1.0961	1.35975
3	0	0	0	0	1	0	0	0	0	0	0.753575	1.02455	1.35958
0	0	0	2	0	0	0	0	1	0	0	0.739229	1.00296	1.35677
2	0	0	2	0	0	0	0	0	0	0	0.712613	0.96516	1.35439
0	2	2	0	0	0	0	0	0	0	0	0.734722	0.992914	1.35141
0	0	0	0	0	1	2	0	0	0	0	0.731662	0.984386	1.34541
0	0	0	0	2	0	0	0	0	2	0	0.599958	0.806786	1.34474
2	0	0	0	0	0	0	0	2	0	0	0.598145	0.802047	1.34089
0	0	0	1	0	0	2	0	0	0	0	0.696855	0.931378	1.33654
0	0	0	0	0	0	1	0	0	0	1	0.575057	0.768271	1.33599
0	1	0	0	0	0	0	0	1	0	0	0.766242	1.0234	1.33561
0	0	0	0	0	0	0	0	1	1	0	0.692422	0.922676	1.33253
0	1	0	0	3	0	0	0	0	0	0	0.753603	1.00171	1.32923
0	0	0	0	0	0	0	0	0	1	2	0.562689	0.747025	1.3276
3	2	0	0	0	0	0	0	0	0	0	0.732354	0.971918	1.32711
0	0	0	0	0	0	0	0	2	2	0	0.559884	0.7426	1.32635
0	0	0	0	0	2	0	0	0	0	1	0.61509	0.815386	1.32564
0	1	0	0	2	0	0	0	0	0	0	0.758849	1.00051	1.31846
0	0	0	0	2	0	2	0	0	0	0	0.666003	0.875921	1.31519
0	0	0	0	3	0	2	0	0	0	0	0.69071	0.907602	1.31401
0	0	0	2	0	0	2	0	0	0	0	0.667811	0.875627	1.31119
0	2	0	0	0	0	1	0	0	0	0	0.768853	1.0068	1.30948
0	0	0	0	3	0	0	0	0	0	2	0.563959	0.735873	1.30483
0	0	0	2	0	0	0	0	0	0	0	0.723262	0.94176	1.3021
0	0	0	0	0	0	2	0	0	0	1	0.546506	0.709802	1.2988
3	0	0	0	0	0	0	2	0	0	0	0.602364	0.781899	1.29805
0	0	0	0	0	0	0	0	0	1	1	0.646352	0.836993	1.29495
0	0	0	2	0	2	0	0	0	0	0	0.721654	0.934197	1.29452
0	2	0	0	2	0	0	0	0	0	0	0.75088	0.969546	1.29121
0	0	0	0	0	0	0	0	0	0	1	0.648192	0.835438	1.28888
0	0	1	0	3	0	0	0	0	0	0	0.716814	0.923543	1.2884
0	0	0	0	0	1	1	0	0	0	0	0.685217	0.881775	1.28685
0	0	0	0	0	0	0	0	2	0	2	0.511121	0.65715	1.2857
0	0	0	2	0	0	0	0	0	1	0	0.79567	1.02278	1.28543
0	0	0	0	0	0	1	0	1	0	0	0.652298	0.836602	1.28255
0	2	0	0	0	0	2	0	0	0	0	0.72274	0.92444	1.27908
0	0	2	0	0	0	0	0	0	1	0	0.637058	0.814102	1.27791
0	0	0	1	0	0	0	0	0	0	0	0.822525	1.05101	1.27778
0	0	0	0	0	2	0	0	1	0	0	0.675726	0.86278	1.27682
0	2	0	0	0	0	0	0	1	0	0	0.747852	0.945902	1.26483
0	2	0	0	0	0	0	0	0	0	1	0.738318	0.933628	1.26453
0	1	0	0	0	2	0	0	0	0	0	0.751232	0.945929	1.25917
0	2	0	0	3	0	0	0	0	0	0	0.70872	0.89166	1.25813
3	0	0	0	3	0	0	0	0	0	0	0.581378	0.731103	1.25754
0	0	0	0	0	0	0	2	0	0	2	0.546873	0.684267	1.25124
0	0	0	0	0	2	0	0	0	1	0	0.652938	0.81645	1.25042
0	0	0	0	0	1	0	0	0	0	2	0.5845	0.730799	1.2503
2	0	0	0	0	0	0	0	0	2	0	0.599719	0.749125	1.24913
0	1	0	0	0	1	0	0	0	0	0	0.736087	0.91784	1.24692
0	0	0	0	0	0	0	0	0	1	0	0.662803	0.82191	1.24005
0	0	0	0	2	0	0	0	1	0	0	0.688402	0.852716	1.23869
0	1	1	0	0	0	0	0	0	0	0	0.724048	0.894796	1.23583
0	0	0	0	3	0	0	0	0	0	1	0.608024	0.750635	1.23455
0	2	0	1	0	0	0	0	0	0	0	0.741059	0.911875	1.2305
0	1	0	0	0	0	2	0	0	0	0	0.713347	0.876515	1.22874
0	0	0	2	0	0	0	0	2	0	0	0.700122	0.858367	1.22602
0	1	0	0	0	0	1	0	0	0	0	0.719948	0.879786	1.22201
0	0	0	2	0	1	0	0	0	0	0	0.768908	0.939269	1.22156
0	1	0	0	0	0	0	0	2	0	0	0.721736	0.881526	1.2214
0	0	0	0	0	2	0	0	2	0	0	0.647048	0.79002	1.22096
0	2	1	0	0	0	0	0	0	0	0	0.875314	1.06785	1.21996
0	2	0	0	0	2	0	0	0	0	0	0.78648	0.958618	1.21887
3	0	0	1	0	0	0	0	0	0	0	0.70356	0.856305	1.2171
0	1	0	0	0	0	0	0	0	0	0	0.801762	0.975681	1.21692
2	0	0	0	0	0	0	0	0	0	0	0.689808	0.838131	1.21502
0	1	2	0	0	0	0	0	0	0	0	0.753402	0.914745	1.21415
0	0	0	0	0	2	1	0	0	0	0	0.63879	0.774772	1.21287
0	0	0	1	0	0	0	0	2	0	0	0.727864	0.882456	1.21239
2	0	0	0	0	0	0	0	0	1	0	0.674667	0.817768	1.21211
0	0	0	0	0	2	2	0	0	0	0	0.678519	0.820384	1.20908
0	2	0	0	0	0	0	0	2	0	0	0.721246	0.869205	1.20514
0	2	0	2	0	0	0	0	0	0	0	0.737832	0.888845	1.20467
0	0	0	0	0	0	1	0	2	0	0	0.654935	0.786509	1.2009
3	0	0	0	0	0	0	0	1	0	0	0.636074	0.763222	1.19989
0	0	0	1	0	2	0	0	0	0	0	0.706917	0.843826	1.19367
0	0	1	0	0	0	0	0	0	1	0	0.726382	0.865276	1.19121
0	0	0	0	0	0	0	0	2	0	1	0.545956	0.649851	1.1903
0	0	0	0	0	0	0	0	1	0	2	0.546705	0.650074	1.18907
0	0	1	0	0	0	0	0	0	0	1	0.700568	0.832665	1.18856
0	2	0	0	0	1	0	0	0	0	0	0.739937	0.878882	1.18778
3	0	0	0	0	0	0	0	0	1	0	0.719702	0.854214	1.1869
0	0	0	1	0	1	0	0	0	0	0	0.803995	0.953795	1.18632
0	0	0	0	0	0	0	3	0	0	2	0.443895	0.52585	1.18463
0	0	0	2	0	0	0	2	0	0	0	0.743169	0.875942	1.17866
0	0	0	2	0	0	1	0	0	0	0	0.743246	0.874666	1.17682
2	0	0	0	0	0	0	0	0	0	1	0.584768	0.687857	1.17629
0	0	0	1	0	0	0	0	0	1	0	0.789215	0.928282	1.17621
0	0	0	2	0	0	0	3	0	0	0	0.71573	0.838055	1.17091
0	1	0	0	0	0	0	0	0	0	1	0.814485	0.95368	1.1709
0	0	0	0	0	0	0	3	0	1	0	0.664136	0.772573	1.16328
0	0	0	0	0	0	1	0	0	0	0	0.812836	0.942571	1.15961
0	0	0	0	3	0	1	0	0	0	0	0.748176	0.865274	1.15651
0	0	0	0	2	0	0	0	0	0	2	0.649005	0.750483	1.15636
2	0	0	0	0	0	0	0	1	0	0	0.732632	0.844176	1.15225
2	0	0	0	0	1	0	0	0	0	0	0.665487	0.766049	1.15111
2	0	0	0	2	0	0	0	0	0	0	0.634238	0.726449	1.14539
0	0	0	0	3	0	0	0	2	0	0	0.703635	0.804946	1.14398
0	0	1	0	0	0	1	0	0	0	0	0.702548	0.803508	1.1437
0	2	0	0	0	0	0	0	0	0	2	0.788232	0.901171	1.14328
0	0	0	0	0	0	0	2	2	0	0	0.765867	0.87559	1.14327
0	0	1	0	0	0	0	0	2	0	0	0.706606	0.807627	1.14297
0	1	0	2	0	0	0	0	0	0	0	0.776722	0.886165	1.1409
0	0	0	0	0	0	1	3	0	0	0	0.740148	0.843047	1.13903
0	0	2	0	0	0	2	0	0	0	0	0.6267	0.711675	1.13559
0	0	0	0	3	0	0	3	0	0	0	0.674222	0.765232	1.13499
0	0	0	2	0	0	0	0	0	0	1	0.696281	0.789876	1.13442
0	0	0	0	0	1	0	0	1	0	0	0.734042	0.831915	1.13333
0	0	1	2	0	0	0	0	0	0	0	0.730641	0.827841	1.13303
0	0	0	0	3	0	0	0	0	1	0	0.795275	0.900616	1.13246
0	0	0	0	0	2	0	2	0	0	0	0.664714	0.750447	1.12898
0	0	0	1	0	0	0	0	0	0	1	0.717549	0.809305	1.12787
0	0	0	0	2	0	0	0	0	1	0	0.789923	0.887329	1.12331
2	0	0	0	0	2	0	0	0	0	0	0.707327	0.79324	1.12146
0	0	0	0	2	2	0	0	0	0	0	0.649463	0.727784	1.12059
0	0	0	2	3	0	0	0	0	0	0	0.747913	0.834982	1.11642
0	1	0	0	0	0	0	3	0	0	0	0.741274	0.827431	1.11623
2	0	2	0	0	0	0	0	0	0	0	0.678056	0.756243	1.11531
0	0	2	0	0	2	0	0	0	0	0	0.597026	0.665772	1.11515
3	0	2	0	0	0	0	0	0	0	0	0.674221	0.748274	1.10984
0	0	2	0	0	0	0	0	2	0	0	0.576318	0.63933	1.10934
0	0	0	0	0	0	2	0	1	0	0	0.668746	0.741132	1.10824
0	0	0	2	2	0	0	0	0	0	0	0.734221	0.813178	1.10754
0	0	0	0	2	0	0	0	0	0	1	0.685442	0.75867	1.10683
0	0	2	0	0	0	1	0	0	0	0	0.613224	0.677759	1.10524
2	0	0	0	3	0	0	0	0	0	0	0.781725	0.862158	1.10289
0	0	0	0	2	0	0	0	0	0	0	0.79074	0.870697	1.10112
0	0	0	0	3	1	0	0	0	0	0	0.693364	0.762868	1.10024
0	0	0	0	0	0	0	2	0	0	0	0.700703	0.769653	1.0984
0	0	0	0	0	0	0	0	1	0	0	0.671576	0.737464	1.09811
0	0	1	0	0	0	0	0	1	0	0	0.728885	0.798815	1.09594
0	0	0	0	3	0	0	0	0	0	0	0.691648	0.757434	1.09512
0	1	0	0	0	0	0	0	0	0	2	0.756945	0.828506	1.09454
0	0	0	1	0	0	0	0	0	2	0	0.804581	0.880103	1.09386
0	0	0	0	0	0	0	0	2	1	0	0.652989	0.714244	1.09381
0	0	0	0	0	2	0	0	0	0	0	0.661906	0.723615	1.09323
0	0	0	0	0	0	2	0	0	0	0	0.698705	0.763473	1.0927
0	0	0	0	2	0	1	0	0	0	0	0.692992	0.751635	1.08462
0	0	0	0	0	1	0	0	0	0	1	0.716572	0.776015	1.08295
0	2	0	0	0	0	0	0	0	0	0	0.867424	0.938905	1.08241
0	0	2	0	0	1	0	0	0	0	0	0.671277	0.726202	1.08182
0	0	0	0	0	0	1	0	0	1	0	0.806548	0.871282	1.08026
0	0	1	0	0	1	0	0	0	0	0	0.768231	0.828367	1.07828
0	0	0	0	0	1	0	0	2	0	0	0.689599	0.743543	1.07823
0	0	0	0	0	1	0	0	0	1	0	0.774332	0.834533	1.07775
0	0	2	1	0	0	0	0	0	0	0	0.838848	0.900785	1.07384
0	0	0	0	0	1	0	0	0	0	0	0.73781	0.788887	1.06923
2	0	0	1	0	0	0	0	0	0	0	0.821265	0.877751	1.06878
2	0	1	0	0	0	0	0	0	0	0	0.667205	0.711757	1.06677
0	0	0	0	0	0	0	2	0	0	1	0.65087	0.693847	1.06603
0	0	0	0	2	0	0	2	0	0	0	0.810971	0.861101	1.06182
0	0	0	0	2	1	0	0	0	0	0	0.750163	0.796418	1.06166
2	0	0	0	0	0	0	3	0	0	0	0.708743	0.748511	1.05611
0	0	0	0	3	2	0	0	0	0	0	0.656174	0.68963	1.05099
0	0	0	0	0	0	0	2	0	1	0	0.686993	0.719349	1.0471
0	0	0	1	0	0	1	0	0	0	0	0.878768	0.920013	1.04693
0	0	0	0	0	2	0	3	0	0	0	0.676666	0.707099	1.04498
0	0	2	2	0	0	0	0	0	0	0	0.712662	0.741582	1.04058
0	0	0	1	3	0	0	0	0	0	0	0.908965	0.943569	1.03807
0	0	1	0	0	0	2	0	0	0	0	0.659199	0.683844	1.03739
0	0	0	0	2	0	0	3	0	0	0	0.712853	0.739022	1.03671
0	0	0	0	0	1	0	2	0	0	0	0.681711	0.704874	1.03398
0	0	0	0	2	0	0	0	2	0	0	0.671063	0.690972	1.02967
0	0	0	0	0	0	1	2	0	0	0	0.752924	0.772498	1.026
0	0	0	0	0	0	2	3	0	0	0	0.638089	0.653397	1.02399
0	0	0	0	0	0	0	3	2	0	0	0.637748	0.652271	1.02277
0	0	0	0	0	0	2	2	0	0	0	0.647197	0.660602	1.02071
0	0	2	0	0	0	0	0	1	0	0	0.621771	0.631501	1.01565
3	0	0	0	0	0	0	3	0	0	0	0.591606	0.600453	1.01495
0	0	0	1	0	0	0	3	0	0	0	0.739372	0.749265	1.01338
0	0	0	0	0	0	0	0	2	0	0	0.74073	0.746451	1.00772
0	0	0	0	3	0	0	0	1	0	0	0.710294	0.71338	1.00434
0	0	1	1	0	0	0	0	0	0	0	0.739293	0.742471	1.0043
0	0	0	0	0	0	0	3	0	0	0	0.752951	0.754358	1.00187
0	0	1	0	0	2	0	0	0	0	0	0.731296	0.731938	1.00088
0	0	0	0	0	0	0	3	0	0	1	0.55405	0.55345	0.998916
0	0	1	0	0	0	0	0	0	0	0	0.787266	0.778574	0.98896
0	0	0	1	0	0	0	2	0	0	0	0.845233	0.816985	0.966579
0	0	2	0	2	0	0	0	0	0	0	0.781023	0.752933	0.964034
2	0	0	0	0	0	0	2	0	0	0	0.700646	0.672337	0.959597
0	0	1	0	2	0	0	0	0	0	0	0.79471	0.762451	0.959408
0	0	2	0	3	0	0	0	0	0	0	0.654783	0.625937	0.955947
0	0	0	0	0	0	0	2	0	2	0	0.706851	0.674265	0.9539
0	0	2	0	0	0	0	0	0	0	0	0.704781	0.671049	0.952137
0	1	0	0	0	0	0	2	0	0	0	0.924872	0.878478	0.949837
0	0	0	0	0	0	0	2	1	0	0	0.689519	0.651728	0.945192
0	0	0	0	0	1	0	3	0	0	0	0.70318	0.66062	0.939475
0	0	0	0	0	0	0	3	1	0	0	0.680509	0.631428	0.927876
0	0	0	1	2	0	0	0	0	0	0	0.851004	0.771926	0.907076
0	0	1	0	0	0	0	2	0	0	0	0.701619	0.634833	0.904811
0	0	1	0	0	0	0	3	0	0	0	0.651461	0.565475	0.868011
0	0	0	0	3	0	0	2	0	0	0	0.746033	0.640472	0.858503
0	2	0	0	0	0	0	2	0	0	0	0.711329	0.605413	0.851101
0	0	2	0	0	0	0	2	0	0	0	0.66012	0.544756	0.825237
0	0	2	0	0	0	0	3	0	0	0	0.613464	0.478016	0.779208
0	2	0	0	0	0	0	3	0	0	0	0.629367	0.477564	0.7588

## Sheet: Iteration1
A7	A12	A15	C16	E03	I22	P15	ABT263	Axitinib	17AAG	PD901	IMR Mean	IMR Std	K562 Mean	K562 Std	Selectivity
3	2	1	2	4	2	2	0	2	2	2	0.0692249	0.0158337	0.808781	0.142586	11.6834
3	2	1	2	3	2	3	0	2	2	2	0.0783052	0.00806678	0.892445	0.242473	11.397
3	2	2	2	3	3	2	0	2	2	1	0.0848126	0.0115443	0.884742	0.181979	10.4317
3	2	1	2	3	3	2	0	2	2	2	0.0694811	0.0056097	0.721611	0.0895875	10.3857
3	2	2	2	4	2	2	0	2	2	2	0.0801541	0.0205021	0.815951	0.138728	10.1798
3	2	1	2	3	2	2	0	2	2	3	0.093997	0.00769129	0.940405	0.122966	10.0046
3	2	2	2	3	2	2	0	2	3	1	0.0928035	0.00835162	0.904187	0.0924121	9.74303
3	2	2	2	1	3	2	0	2	2	2	0.0879868	0.00630207	0.844021	0.195572	9.59258
2	2	2	2	4	2	1	0	2	2	1	0.0930791	0.0211628	0.885175	0.0141186	9.50992
3	2	2	2	3	2	2	0	3	2	2	0.0973978	0.00256376	0.91733	0.239804	9.41838
3	2	0	2	0	3	2	0	2	2	1	0.0991424	0.0207356	0.930967	0.167193	9.3902
3	2	1	2	3	2	2	0	2	3	1	0.101293	0.023425	0.921153	0.0750022	9.09396
3	2	2	2	3	2	3	0	2	2	1	0.103658	0.0115503	0.939374	0.171345	9.06223
3	2	1	2	3	2	2	0	3	2	2	0.097245	0.0161939	0.863779	0.18553	8.88251
3	2	1	2	4	2	2	0	2	2	1	0.0846471	0.0170572	0.751502	0.120188	8.87807
3	2	2	2	3	2	0	0	3	0	1	0.106425	0.0242139	0.941725	0.200156	8.84869
3	2	2	2	2	3	2	0	2	2	1	0.0854859	0.0166753	0.748429	0.376577	8.755
3	2	1	2	3	2	2	0	2	3	2	0.0944247	0.0197552	0.824045	0.161294	8.727
3	2	2	2	4	2	2	0	3	2	4	0.0830054	0.0269072	0.715124	0.178043	8.61539
3	2	2	2	3	3	2	0	2	2	2	0.108107	0.0176455	0.929343	0.0890334	8.59649
3	2	2	2	3	2	2	0	3	2	1	0.0920984	0.0103382	0.781325	0.187292	8.48359
3	2	2	2	3	2	3	0	2	1	2	0.0939459	0.021031	0.796863	0.354567	8.48215
3	2	2	2	1	3	2	0	2	2	1	0.0959206	0.0252633	0.806458	0.0954481	8.40756
3	2	2	2	4	2	2	0	2	2	1	0.0865669	0.0113747	0.72539	0.111598	8.37953
3	2	1	2	2	2	2	0	1	1	2	0.116115	0.0308294	0.949726	0.153868	8.17919
3	2	1	2	3	2	2	0	1	2	2	0.137723	0.0691172	1.1082	0.0545201	8.04654
3	2	1	1	4	2	0	0	2	2	2	0.117288	0.0110205	0.921541	0.0903632	7.85706
3	2	2	2	2	2	3	0	2	2	2	0.107164	0.020537	0.840485	0.407665	7.843
3	2	1	2	2	3	2	0	2	2	2	0.117153	0.0506969	0.912626	0.0363159	7.79007
3	2	2	2	3	2	2	0	2	2	3	0.117197	0.0240631	0.905309	0.0852803	7.7247
4	0	2	1	0	2	2	0	0	2	2	0.137701	0.0576312	1.05817	0.100202	7.68452
2	2	2	2	3	2	2	0	2	2	2	0.12511	0.0172491	0.96074	0.168466	7.67917
3	2	1	2	3	2	2	0	2	1	2	0.12795	0.0599333	0.980927	0.074598	7.6665
3	1	2	2	3	2	2	0	1	2	1	0.126601	0.00614112	0.964942	0.0727602	7.6219
3	2	2	2	2	2	2	0	2	2	2	0.125679	0.0207023	0.952338	0.1573	7.57754
4	2	2	2	0	2	2	0	2	2	2	0.100894	0.0113597	0.763052	0.0449829	7.56294
3	2	2	2	0	3	2	0	2	2	1	0.106372	0.0125616	0.800277	0.15363	7.5234
3	2	2	2	0	2	2	0	1	2	1	0.147506	0.0284785	1.10406	0.0679667	7.48483
3	2	2	2	3	2	2	0	2	3	2	0.108155	0.019059	0.804785	0.0953623	7.44105
3	2	2	2	3	2	3	0	1	2	1	0.0989325	0.00472833	0.736103	0.407308	7.44046
4	2	2	2	2	2	2	0	2	2	1	0.136291	0.0158944	1.00952	0.181837	7.40709
4	2	2	2	2	2	2	0	2	2	2	0.137123	0.0305607	1.01393	0.239728	7.39433
3	2	2	2	3	2	3	0	1	2	2	0.10382	0.016459	0.767344	0.459393	7.39108
3	2	2	2	0	2	2	0	2	3	1	0.135567	0.034895	0.998863	0.0713299	7.36804
3	2	2	2	2	2	1	0	1	2	1	0.126378	0.0332608	0.924712	0.275745	7.31704
3	2	3	2	3	2	2	0	2	2	2	0.115294	0.0167769	0.840686	0.187821	7.29169
3	2	2	2	2	2	2	0	2	2	0	0.117357	0.0129321	0.853398	0.040131	7.27184
3	2	2	2	3	2	2	0	2	3	0	0.111986	0.0170017	0.802293	0.316624	7.16424
4	2	2	2	2	2	2	0	1	2	1	0.124	0.00508254	0.881215	0.274259	7.10659
3	2	2	2	1	2	2	0	2	2	2	0.141127	0.00409217	1.00157	0.154793	7.09691
3	2	2	2	0	2	2	0	2	2	2	0.132335	0.01044	0.938741	0.10747	7.09365
3	2	2	2	2	2	2	0	0	1	2	0.137499	0.0232577	0.964759	0.10675	7.01646
4	2	2	2	0	2	2	0	2	2	1	0.11028	0.0307208	0.77285	0.173037	7.00806
3	2	2	2	0	3	2	0	1	3	1	0.118638	0.0270416	0.820223	0.150868	6.91369
2	2	1	2	3	2	2	0	2	2	2	0.118024	0.053923	0.815292	0.202217	6.90784
3	2	2	2	2	3	2	0	1	2	1	0.133293	0.0695943	0.913895	0.34727	6.85628
3	2	2	2	3	2	3	0	2	2	2	0.114031	0.012834	0.781482	0.163745	6.85322
3	2	3	2	2	2	2	0	1	2	1	0.145066	0.0175481	0.994068	0.172934	6.85253
3	2	1	2	0	2	2	0	2	2	2	0.144272	0.0310946	0.984912	0.115417	6.82679
4	2	1	2	3	2	2	0	2	2	2	0.111461	0.0103888	0.76057	0.0895075	6.82365
3	2	2	2	2	2	2	0	1	0	1	0.144286	0.0506003	0.982406	0.0845719	6.80875
3	2	3	2	3	2	2	0	1	2	2	0.135218	0.0304341	0.920334	0.179477	6.80628
3	2	2	2	0	2	2	0	1	2	2	0.141404	0.021254	0.943118	0.0713474	6.66965
3	2	2	2	2	3	2	0	2	2	2	0.10214	0.0211663	0.679311	0.231274	6.65079
3	2	1	2	0	2	2	0	2	2	1	0.161206	0.0562206	1.07047	0.054908	6.6404
3	2	2	2	4	2	1	0	3	2	2	0.136029	0.0934352	0.902239	0.0982719	6.63267
3	2	1	2	2	2	2	0	2	2	2	0.171142	0.0509387	1.12981	0.07845	6.60159
4	2	2	2	3	2	2	0	2	2	2	0.135026	0.0200669	0.890878	0.186882	6.59783
2	2	2	2	0	2	2	0	2	2	1	0.152073	0.028941	1.0021	0.0966701	6.58963
3	2	2	2	0	2	2	0	2	1	1	0.131813	0.010948	0.866203	0.20586	6.57148
3	1	1	2	3	2	2	0	2	2	2	0.144969	0.0366626	0.951718	0.00673664	6.56497
3	2	2	2	2	2	2	0	1	1	1	0.127135	0.0298924	0.831138	0.328625	6.53743
3	2	2	2	0	2	2	0	0	2	1	0.17602	0.0230163	1.14583	0.180902	6.50965
3	2	2	2	4	1	2	0	2	0	0	0.114847	0.0186731	0.745754	0.169479	6.49348
4	3	2	1	0	2	2	0	2	2	1	0.0650689	0.0105234	0.422268	0.365031	6.48954
3	2	2	2	0	2	3	0	2	2	1	0.141229	0.0263054	0.913991	0.0652271	6.47172
3	2	2	2	2	2	2	0	1	2	0	0.136673	0.0132543	0.880793	0.126505	6.44451
3	2	2	2	2	2	1	0	2	2	1	0.121256	0.017513	0.777783	0.167009	6.4144
3	2	2	2	2	2	2	0	2	1	1	0.147106	0.0418047	0.942261	0.193163	6.40533
3	2	2	2	0	2	2	0	2	0	1	0.145549	0.0249729	0.92936	0.0533602	6.3852
3	1	2	2	3	2	2	0	2	2	1	0.130683	0.033802	0.831588	0.133641	6.36341
3	2	2	2	1	2	2	0	1	2	1	0.146181	0.0411682	0.91877	0.234027	6.28514
2	2	2	2	2	2	2	0	2	2	4	0.160628	0.0530261	1.0091	0.166279	6.2822
3	2	2	2	1	2	2	0	2	2	3	0.136593	0.0203156	0.851308	0.176674	6.23242
3	2	1	2	0	1	2	0	2	2	2	0.175154	0.0400866	1.08529	0.0905191	6.19619
2	2	2	2	3	2	3	0	2	2	1	0.133888	0.0435189	0.82918	0.110034	6.1931
3	2	2	2	3	2	1	0	2	2	2	0.148815	0.0553959	0.921478	0.184224	6.1921
3	2	2	2	2	2	2	0	1	2	1	0.138924	0.0383682	0.857835	0.241227	6.17485
3	2	2	2	2	2	2	0	2	1	2	0.163884	0.0616899	1.01076	0.099693	6.16751
3	2	2	2	0	2	2	0	2	2	0	0.139233	0.0243359	0.856109	0.225491	6.14874
2	2	1	2	2	2	2	0	2	2	2	0.12035	0.0340101	0.736377	0.266375	6.11862
3	1	2	2	2	2	2	0	2	2	1	0.145109	0.0517913	0.883695	0.109121	6.08985
4	2	2	2	3	2	2	0	2	2	1	0.159117	0.0280709	0.964891	0.193903	6.06404
3	2	2	2	2	1	2	0	2	2	2	0.153734	0.0603259	0.928848	0.256456	6.04193
3	2	2	2	2	2	3	0	2	2	1	0.130971	0.0104099	0.790381	0.192109	6.03476
3	1	2	2	2	2	2	0	2	2	2	0.157654	0.0299436	0.948657	0.0855204	6.01734
4	2	2	2	0	1	2	0	2	2	2	0.128805	0.0419163	0.772843	0.21673	6.0001
3	2	2	2	2	2	2	0	0	2	1	0.158329	0.0441626	0.9481	0.142267	5.98817
2	2	2	2	3	2	2	0	2	2	1	0.170407	0.079495	1.00651	0.157109	5.90653
3	2	2	2	0	2	2	0	2	3	2	0.144285	0.0257333	0.850434	0.0457612	5.89412
3	2	2	2	3	2	2	0	2	2	0	0.129456	0.0253169	0.755272	0.111953	5.8342
3	2	2	2	0	2	2	0	2	2	3	0.163917	0.0110532	0.955952	0.0589921	5.83192
2	2	2	2	2	2	2	0	1	2	1	0.154711	0.0448297	0.899945	0.107585	5.81694
3	2	3	2	3	2	1	0	2	0	2	0.145785	0.0269929	0.846693	0.0587728	5.80782
3	2	2	2	2	0	2	0	2	2	0	0.170349	0.0325303	0.985704	0.121878	5.78637
3	2	2	2	3	2	2	0	1	2	1	0.16286	0.0418992	0.942016	0.234131	5.7842
3	2	2	2	0	1	2	0	2	2	1	0.163921	0.0471934	0.946921	0.118568	5.77671
3	2	1	2	3	2	2	0	2	2	2	0.150516	0.0756486	0.864045	0.0931354	5.74057
3	2	3	2	2	1	2	0	2	2	2	0.162664	0.0336337	0.929397	0.297141	5.71359
3	2	2	1	3	2	2	0	2	2	2	0.171248	0.00996644	0.972745	0.0607473	5.68034
3	2	2	2	2	1	2	0	2	2	1	0.142192	0.0439074	0.806195	0.237722	5.66976
3	2	3	2	2	1	2	0	2	2	1	0.157093	0.00683545	0.888436	0.207237	5.65548
3	2	2	2	0	3	2	0	2	2	2	0.147579	0.0510059	0.831128	0.197408	5.63173
3	2	2	2	3	2	2	0	2	0	1	0.127578	0.0186343	0.716541	0.257628	5.61649
3	2	2	2	0	2	2	0	3	2	2	0.135706	0.0104886	0.759956	0.215487	5.60001
3	2	1	3	3	2	2	0	2	2	2	0.0949855	0.0179091	0.530367	0.244239	5.58366
3	2	2	2	0	2	2	0	2	1	2	0.167858	0.0210035	0.936242	0.0315608	5.57758
3	2	1	2	2	2	2	0	2	2	1	0.149121	0.0379476	0.831547	0.0626812	5.57633
3	2	2	1	3	2	2	0	3	2	2	0.178068	0.0435915	0.992017	0.0906981	5.57099
3	1	2	2	2	2	2	0	1	2	1	0.167584	0.0114643	0.932707	0.161222	5.5656
0	0	2	2	2	3	1	0	0	2	2	0.166961	0.0437803	0.928215	0.017268	5.55949
3	2	0	2	0	0	2	0	0	0	1	0.212041	0.0466997	1.17349	0.142717	5.53426
3	3	2	2	0	2	2	0	2	2	2	0.0946608	0.012983	0.52193	0.368871	5.51368
3	2	2	2	0	2	3	0	2	2	2	0.153785	0.0250525	0.847024	0.0904354	5.50784
3	2	2	2	3	2	2	4	2	3	0	0.0189497	0.00387939	0.104228	0.0218688	5.50022
3	2	2	2	2	2	2	0	2	0	1	0.163047	0.0809731	0.895674	0.0642092	5.49334
3	2	1	2	2	2	2	0	1	2	2	0.16287	0.0426824	0.893103	0.120813	5.48352
3	2	2	2	3	2	1	0	2	2	1	0.144915	0.0151271	0.789287	0.136956	5.44656
3	2	2	3	2	2	2	0	2	2	2	0.0856606	0.0239598	0.466248	0.286517	5.44297
3	2	2	3	0	2	2	0	2	2	2	0.129662	0.00358634	0.698203	0.170172	5.38478
3	2	1	1	3	2	2	0	2	2	2	0.157615	0.0357833	0.835851	0.109696	5.30312
3	2	2	3	3	2	2	0	2	2	1	0.100265	0.0207951	0.530922	0.255765	5.29517
3	2	3	2	0	2	2	0	2	2	1	0.202411	0.0588551	1.06148	0.0206523	5.24419
3	2	2	2	2	2	1	0	2	2	2	0.146519	0.050729	0.765447	0.343877	5.22421
0	2	2	2	3	0	2	0	3	0	2	0.196041	0.0527087	1.02137	0.0263389	5.20999
2	2	2	2	0	2	2	0	2	2	2	0.20567	0.0687276	1.05279	0.0344562	5.11882
3	2	2	2	3	2	2	0	1	2	2	0.20096	0.0822105	1.02334	0.141846	5.09226
3	2	1	2	2	2	2	0	1	2	1	0.171605	0.0621718	0.864321	0.0893458	5.03668
3	2	1	2	3	2	1	0	1	2	1	0.197547	0.167492	0.987189	0.200895	4.99724
3	2	2	2	2	2	1	0	2	1	2	0.145039	0.0617594	0.723978	0.33365	4.99161
3	2	2	2	0	2	2	4	2	0	1	0.0224371	0.00398816	0.111901	0.00740425	4.98732
3	2	2	3	2	2	2	0	2	2	1	0.0872733	0.00697621	0.432337	0.118407	4.95384
3	2	2	2	2	2	2	0	2	2	3	0.176022	0.0381739	0.867393	0.145008	4.92775
2	3	2	2	2	2	2	0	2	2	2	0.103355	0.0117544	0.507947	0.473499	4.9146
3	1	2	2	3	2	2	0	2	2	2	0.16845	0.0994384	0.816779	0.0999433	4.8488
3	2	1	1	3	0	2	0	3	0	2	0.241463	0.0452028	1.16492	0.0655607	4.8244
3	2	1	2	3	2	1	0	2	2	2	0.194553	0.15994	0.937718	0.119543	4.81986
3	2	2	2	0	2	2	0	2	2	1	0.184535	0.054164	0.87242	0.224017	4.72767
3	2	2	2	0	2	2	0	3	2	1	0.157758	0.0454771	0.745745	0.121786	4.72715
3	2	2	3	3	1	2	0	2	2	1	0.0913939	0.0106109	0.431128	0.239608	4.71725
3	2	3	2	2	2	2	0	2	2	2	0.212214	0.112087	0.996633	0.205964	4.69636
2	3	2	2	2	2	2	0	2	2	3	0.102356	0.0160209	0.479263	0.501375	4.6823
3	2	2	2	2	1	2	0	1	2	1	0.174447	0.0677715	0.809222	0.146791	4.63878
1	2	2	2	3	4	2	0	2	2	0	0.119003	0.0203786	0.54718	0.080459	4.59805
3	1	2	2	0	2	2	0	2	2	1	0.253266	0.0613373	1.16041	0.0767053	4.58177
0	2	2	2	0	2	0	0	2	0	2	0.260243	0.0954994	1.18982	0.117625	4.57198
3	2	2	2	3	1	2	0	2	2	1	0.184555	0.0676371	0.841253	0.419859	4.55829
3	2	2	2	2	2	2	0	1	3	1	0.226455	0.0966542	1.03138	0.057766	4.55445
3	2	2	2	3	2	2	0	2	1	2	0.166283	0.0986213	0.757011	0.252709	4.55254
3	2	0	2	0	2	0	0	2	4	2	0.217518	0.0743133	0.98123	0.194536	4.51104
3	2	2	2	3	2	2	0	2	2	2	0.178612	0.128827	0.804834	0.156912	4.50605
3	2	0	2	3	2	2	0	2	2	2	0.161217	0.125423	0.726428	0.13726	4.5059
3	2	3	2	0	2	2	0	2	2	2	0.198425	0.0810251	0.8903	0.330673	4.48682
2	2	2	2	4	0	1	4	0	2	1	0.0226998	0.00376587	0.101249	0.0111053	4.46034
3	2	2	1	2	2	2	0	2	2	1	0.228421	0.0273881	1.01395	0.061594	4.43896
3	2	4	1	3	2	2	0	2	2	2	0.216047	0.0555009	0.952885	0.0783788	4.41055
3	2	2	2	2	2	2	0	2	3	2	0.200347	0.0555878	0.883195	0.0950903	4.40834
3	2	2	2	3	2	2	0	2	2	1	0.17058	0.10102	0.748951	0.148728	4.39061
3	2	2	3	0	2	2	0	2	2	1	0.13096	0.0442149	0.574696	0.10175	4.38833
3	2	2	2	2	2	2	0	3	2	2	0.200025	0.115443	0.873709	0.157871	4.36799
3	2	2	2	2	2	2	0	2	2	1	0.197206	0.0966835	0.849108	0.275913	4.30568
3	2	2	2	3	1	2	0	2	2	2	0.190786	0.0578822	0.81689	0.183178	4.28171
3	2	2	2	2	2	2	0	1	2	2	0.20645	0.115531	0.883265	0.162977	4.27835
3	2	2	1	0	2	2	0	2	2	2	0.242862	0.0520061	1.03821	0.0968641	4.27488
3	2	3	2	2	2	2	0	2	2	1	0.214984	0.069776	0.91861	0.263696	4.27293
2	2	2	2	2	1	2	0	1	2	1	0.230142	0.174412	0.976591	0.167914	4.24344
3	2	2	3	2	2	2	0	1	2	1	0.0925041	0.00646034	0.391663	0.230809	4.23401
3	2	1	2	3	2	2	0	2	2	1	0.191653	0.125942	0.811121	0.148331	4.23224
3	2	2	2	0	2	1	0	2	2	2	0.248639	0.108851	1.04871	0.214405	4.21778
0	2	2	2	2	2	2	0	2	2	3	0.195059	0.0683024	0.822433	0.168279	4.21632
3	2	2	2	1	2	2	0	2	2	1	0.221035	0.126378	0.928806	0.147479	4.20208
3	2	3	2	3	2	2	0	2	2	1	0.200393	0.13953	0.840732	0.179373	4.19542
0	2	4	1	4	2	0	0	0	0	2	0.269001	0.0192504	1.1104	0.0744914	4.12787
3	2	1	2	3	1	2	0	2	2	2	0.242372	0.229835	0.997223	0.160248	4.11443
3	2	2	2	2	2	2	0	3	2	1	0.212435	0.102779	0.867902	0.0812259	4.08549
2	2	2	2	2	2	2	0	2	2	2	0.201774	0.0616844	0.824154	0.193827	4.08455
3	2	2	2	3	2	2	0	2	1	1	0.224195	0.156815	0.912761	0.0999176	4.07129
3	2	0	1	0	3	2	0	2	2	1	0.218405	0.0425715	0.883277	0.0682205	4.04421
0	2	2	2	0	0	2	0	0	0	2	0.274984	0.0804265	1.11202	0.40309	4.04395
2	2	2	2	2	2	2	0	2	2	1	0.185858	0.0255057	0.74947	0.0790327	4.03249
3	2	2	1	3	2	2	0	2	2	1	0.238573	0.0439268	0.951924	0.13705	3.99008
0	2	2	2	2	2	0	4	2	0	1	0.0251353	0.00385891	0.0990149	0.0125736	3.93928
3	2	2	2	0	2	1	0	2	2	1	0.238162	0.131231	0.929802	0.0130336	3.90408
0	2	2	2	3	0	2	0	2	0	2	0.23761	0.0538176	0.923805	0.1252	3.88791
3	2	3	2	2	2	2	0	1	1	2	0.261953	0.157843	1.00657	0.204947	3.84257
3	3	2	2	0	2	2	0	3	2	1	0.124265	0.0177326	0.464373	0.304628	3.73696
3	2	2	2	0	1	2	0	2	2	2	0.243551	0.0694192	0.898397	0.013004	3.68874
3	2	2	3	3	1	3	0	2	2	1	0.106794	0.0138088	0.384038	0.309076	3.59606
3	2	2	2	2	2	1	1	1	2	1	0.0638527	0.0366702	0.226227	0.270677	3.54295
0	2	2	3	3	0	3	0	0	0	0	0.213382	0.0621458	0.752653	0.374206	3.52726
3	1	2	2	0	2	2	0	2	2	2	0.331755	0.120247	1.12664	0.163258	3.39601
3	2	2	3	3	2	2	0	2	2	2	0.0955359	0.00283628	0.321719	0.113851	3.36752
3	0	2	0	0	0	2	0	2	2	1	0.308535	0.0875736	1.03249	0.0802759	3.34642
0	3	1	0	2	2	2	0	3	2	0	0.166852	0.00462942	0.557735	0.0602563	3.34269
3	0	0	2	0	2	0	0	2	2	2	0.29136	0.0681498	0.961124	0.0368531	3.29875
3	2	2	1	0	2	2	0	2	2	1	0.291221	0.0211121	0.960128	0.127379	3.29691
3	2	2	1	2	2	2	0	1	2	1	0.308706	0.0656237	0.990025	0.0366818	3.20701
0	2	2	2	0	1	0	0	3	2	1	0.340006	0.106044	1.06546	0.0662467	3.13365
3	2	2	2	2	2	3	0	1	2	1	0.24527	0.175468	0.763567	0.226851	3.11317
0	2	4	2	3	2	2	0	0	1	2	0.0623983	0.0117465	0.188251	0.00114596	3.01693
0	3	0	0	0	2	2	0	2	0	2	0.285987	0.148677	0.862064	0.0851208	3.01435
3	2	2	3	2	0	2	0	2	0	1	0.200074	0.0318537	0.600464	0.150699	3.00121
3	3	2	2	0	2	2	0	2	2	1	0.250327	0.200636	0.718348	0.28089	2.86964
3	2	2	2	2	2	2	0	2	3	1	0.105269	0.0101201	0.291673	0.107564	2.77074
0	2	0	2	0	1	2	1	0	0	1	0.299582	0.123453	0.81937	0.0346642	2.73504
3	2	2	3	3	0	0	0	3	0	1	0.203486	0.161624	0.511357	0.673019	2.51299
3	2	2	1	2	2	2	0	2	2	2	0.184567	0.0939364	0.462585	0.285891	2.50633
3	0	4	1	0	2	2	0	2	2	0	0.35767	0.150382	0.880264	0.106146	2.4611
3	2	2	2	0	2	2	1	4	2	1	0.383238	0.0351047	0.939785	0.132717	2.45223
3	2	0	1	0	1	2	0	2	0	0	0.0222994	0.00973207	0.0538018	0.00526537	2.41271
3	2	1	0	0	2	0	0	3	0	0	0.424798	0.063093	1.00248	0.0811518	2.35989
3	2	3	3	2	2	2	0	1	2	1	0.478182	0.0372266	1.12521	0.106939	2.35311
3	3	2	0	0	1	0	0	2	2	1	0.205358	0.122497	0.476574	0.270559	2.3207
0	2	0	1	2	0	2	0	2	2	0	0.168704	0.0358345	0.390751	0.0633705	2.31619
0	3	0	0	0	0	2	0	2	0	1	0.488588	0.0662733	1.11438	0.195967	2.28081
3	3	1	2	3	2	2	0	2	2	2	0.257008	0.0497678	0.581806	0.0659543	2.26376
0	0	0	0	0	2	2	0	2	2	2	0.0846127	0.0366973	0.189039	0.0899545	2.23417
3	2	2	2	2	2	2	1	1	2	1	0.460356	0.117669	1.00761	0.0428654	2.18875
3	2	1	1	0	0	2	0	0	0	2	0.113299	0.119815	0.244734	0.329409	2.16007
0	3	0	2	0	0	2	0	0	0	0	0.514649	0.0376073	1.08606	0.142199	2.11029
0	2	2	2	0	2	0	4	2	0	1	0.253462	0.0149949	0.531958	0.165465	2.09877
3	4	1	2	2	2	2	0	2	2	1	0.0587221	0.00607721	0.122569	0.00785597	2.08728
0	3	2	2	2	3	2	0	2	2	3	0.0638469	0.0141183	0.121031	0.0242419	1.89564
3	0	0	2	0	2	0	0	0	2	0	0.0902424	0.0107412	0.169963	0.0497962	1.88341
3	3	2	2	0	0	0	0	0	0	2	0.47317	0.0626109	0.878134	0.114507	1.85585
0	2	0	0	3	2	0	0	0	2	2	0.171792	0.0157236	0.317877	0.173027	1.85035
3	2	1	2	3	2	2	1	2	2	2	0.576819	0.148673	1.04382	0.0804553	1.80961
3	2	2	2	2	2	2	1	2	2	1	0.0452286	0.00495926	0.0779318	0.0132023	1.72306
0	3	2	0	0	0	0	0	0	0	0	0.133414	0.15133	0.228501	0.267074	1.71272
3	3	2	2	2	2	2	0	2	2	1	0.34409	0.0607609	0.573847	0.0528835	1.66772
3	3	2	2	0	2	2	0	1	2	1	0.107904	0.0381215	0.178176	0.0980632	1.65124
3	3	2	2	2	2	2	0	1	2	1	0.134153	0.0154971	0.221262	0.00840383	1.64933
0	0	0	0	0	0	0	1	0	4	2	0.125647	0.0426579	0.2046	0.131525	1.62836
3	2	1	2	3	2	2	1	2	2	1	0.592728	0.00198689	0.956857	0.237381	1.61433
3	2	2	0	0	2	0	1	2	0	1	0.0690926	0.00332813	0.110958	0.0253	1.60593
3	4	2	2	2	2	2	0	2	3	1	0.299419	0.115889	0.467079	0.493721	1.55995
3	2	2	2	2	0	2	1	2	2	1	0.0666418	0.00283293	0.103791	0.00797632	1.55744
0	3	2	2	0	0	2	0	0	2	1	0.0823385	0.0523145	0.123891	0.0575661	1.50466
0	3	2	2	0	2	2	0	2	2	1	0.209512	0.0456346	0.300452	0.0906024	1.43405
3	2	2	2	3	2	2	1	2	2	1	0.163903	0.0507461	0.230039	0.0593603	1.40351
3	2	2	2	3	2	1	4	2	2	2	0.0386398	0.00246862	0.0514855	0.00475868	1.33245
3	3	2	2	2	2	2	0	2	2	2	0.0363398	0.00252114	0.0470481	0.000458664	1.29467
3	2	2	0	2	0	0	2	1	0	0	0.158481	0.0783202	0.199249	0.131177	1.25724
3	3	2	2	3	2	2	0	2	2	2	0.339404	0.0601626	0.418618	0.417842	1.23339
0	0	2	0	2	0	1	1	0	2	1	0.132987	0.0219748	0.156386	0.0222375	1.17596
3	2	2	2	2	2	2	1	2	2	2	0.651599	0.0768753	0.76099	0.211817	1.16788
0	3	2	2	3	0	0	0	0	3	1	0.0463149	0.00981862	0.0527876	0.00580779	1.13975
3	3	2	2	3	2	2	0	2	2	1	0.215418	0.0152902	0.244067	0.077532	1.13299
3	2	2	2	3	2	2	1	2	2	2	0.123385	0.0254281	0.130937	0.0211423	1.06121
3	2	2	1	2	2	2	1	2	2	1	0.0951102	0.024072	0.0935155	0.0166558	0.983233
0	3	3	2	0	2	0	0	0	0	1	0.235857	0.0304711	0.227226	0.0458843	0.963409
0	2	1	0	0	2	2	1	2	2	0	0.514375	0.042459	0.490655	0.473701	0.953887
2	2	0	0	2	0	2	2	0	2	0	0.578903	0.0713064	0.53712	0.573615	0.927825
0	2	0	0	0	0	2	2	2	2	2	0.528585	0.0781185	0.457017	0.639404	0.864604
3	2	2	2	0	2	2	1	2	2	1	0.091708	0.114664	0.0762539	0.0208649	0.831487
3	2	1	4	3	2	0	0	2	1	2	0.224714	0.0379903	0.165933	0.0174107	0.738418
3	2	2	2	0	2	2	1	2	2	2	0.116151	0.156887	0.0703749	0.0112577	0.60589
3	2	2	4	4	2	1	0	2	2	2	0.234084	0.00629616	0.140389	0.0345035	0.599736
3	2	2	4	3	2	0	0	2	1	1	0.292779	0.0210123	0.169497	0.0177816	0.578923

## Sheet: Iteration2
A7	A12	A15	C16	E03	I22	P15	ABT263	Axitinib	17AAG	PD901	IMR Mean	IMR Std	K562 Mean	K562 Std	Selectivity
4	2	1	2	4	2	2	1	2	2	2	0.366379	0.0475878	0.0158915	0.000452308	23.0551
3	2	1	2	4	3	2	1	2	2	1	0.424507	0.0976124	0.0195239	0.00182835	21.743
3	2	1	2	4	4	2	1	2	2	2	0.364032	0.0911554	0.0181189	0.000362617	20.0913
3	2	1	2	4	2	4	1	2	2	2	0.34662	0.0702483	0.0183405	0.00105803	18.8991
3	1	1	2	4	2	2	1	2	2	2	0.626829	0.0384094	0.0349272	0.00859112	17.9468
3	2	1	2	4	4	2	1	2	2	1	0.322488	0.0914307	0.0186085	0.00227333	17.3302
3	2	2	2	4	4	2	1	3	2	2	0.329319	0.150624	0.0232662	0.00281521	14.1544
3	2	2	2	4	4	2	0	4	2	2	0.743585	0.103883	0.0573531	0.00428635	12.965
3	2	1	2	4	4	4	0	3	2	2	0.729506	0.0182618	0.0567445	0.00650332	12.856
3	2	1	3	4	2	4	0	2	2	2	0.704839	0.074732	0.0558806	0.0133391	12.6133
4	2	2	2	3	4	2	2	3	2	2	0.16767	0.112535	0.0133208	0.00059256	12.587
3	2	1	2	4	2	2	1	2	2	2	0.384067	0.0950642	0.0305396	0.00496674	12.576
3	2	1	3	4	4	2	0	2	2	1	0.756739	0.0489026	0.0604543	0.00656781	12.5175
3	2	1	3	4	4	4	0	2	2	2	0.633632	0.0823913	0.0511854	0.00934964	12.3791
4	2	2	2	4	4	2	0	3	2	2	0.787103	0.0967116	0.0638975	0.00576643	12.3182
3	2	1	2	4	1	4	1	2	2	2	0.409266	0.157646	0.0335928	0.0130982	12.1831
4	2	1	2	4	4	2	0	2	2	1	0.806978	0.0254408	0.0667749	0.00600542	12.0851
3	2	1	2	4	4	2	0	3	2	1	0.854713	0.0793311	0.073107	0.00311228	11.6913
4	2	1	3	4	3	2	0	2	2	2	0.733537	0.133243	0.0634963	0.00269072	11.5524
3	3	1	2	4	2	4	0	2	2	2	0.672053	0.294411	0.0588108	0.00505405	11.4274
4	2	0	3	4	3	2	0	2	2	2	0.701696	0.0234205	0.0616877	0.00785472	11.375
4	2	3	2	3	3	2	3	2	2	2	0.208815	0.29234	0.0184351	0.00135483	11.3271
4	2	1	2	4	4	2	0	2	2	2	0.711033	0.0872019	0.0633511	0.000197696	11.2237
3	2	1	2	4	4	2	0	3	2	2	0.811386	0.07048	0.0732734	0.00783631	11.0734
3	2	2	3	4	4	2	0	3	2	1	0.765492	0.029272	0.0718693	0.004476	10.6512
3	2	2	2	4	4	3	0	3	2	2	0.707606	0.0245674	0.0675007	0.00358297	10.4829
3	2	1	2	3	2	4	3	1	2	2	0.21978	0.274933	0.0210333	0.00643958	10.4492
3	2	2	2	4	4	2	0	3	3	2	0.74837	0.104984	0.0723214	0.0055292	10.3478
4	3	1	2	4	2	2	0	2	2	2	0.704124	0.247016	0.0680658	0.00433269	10.3448
3	2	1	2	4	4	2	0	2	2	2	0.713039	0.0558281	0.069016	0.0162871	10.3315
4	2	2	2	3	4	2	0	2	2	1	0.817064	0.084072	0.0795464	0.00607955	10.2715
4	2	1	3	4	2	2	0	2	2	2	0.780046	0.152938	0.0759979	0.00278246	10.264
3	2	1	2	4	4	3	0	2	2	2	0.8144	0.0485119	0.0813351	0.0154517	10.0129
3	2	2	2	4	4	2	0	3	2	1	0.75455	0.112785	0.0760778	0.0033287	9.91813
3	2	1	3	4	4	2	0	2	2	2	0.785287	0.0138112	0.0799637	0.0147586	9.82054
3	2	2	2	4	4	1	0	3	2	2	0.808949	0.060506	0.0825508	0.00786565	9.79942
3	2	2	2	3	4	2	0	3	2	2	0.853429	0.0296891	0.0873477	0.00749519	9.77047
3	2	2	2	4	4	2	0	3	2	3	0.781552	0.0742721	0.0802559	0.0024694	9.73825
3	2	1	2	4	4	3	0	2	2	1	0.810095	0.165985	0.0839252	0.002056	9.65258
3	2	1	3	4	2	2	0	2	2	2	0.74983	0.00148073	0.0783695	0.00860383	9.56788
3	2	2	3	4	2	2	0	1	2	2	0.831683	0.151242	0.0877841	0.0142303	9.47419
3	2	2	2	4	4	2	0	1	2	1	0.806383	0.0643806	0.0851607	0.00614475	9.46896
3	2	1	2	4	4	2	0	2	3	2	0.786635	0.116503	0.084263	0.00539695	9.33547
3	3	1	3	4	1	2	0	2	2	2	0.766764	0.404819	0.0828437	0.00589945	9.25555
4	2	0	2	4	3	2	0	2	2	1	0.794898	0.100052	0.0859091	0.026404	9.25278
3	2	1	2	4	4	2	0	2	2	1	0.749982	0.0331267	0.081534	0.0077085	9.1984
3	2	1	2	4	3	4	0	2	2	2	0.762532	0.00871407	0.0830702	0.0416674	9.17937
3	2	1	2	4	4	2	3	1	2	2	0.135509	0.0907196	0.0147624	0.00168261	9.17929
3	2	1	2	4	4	2	0	1	2	2	0.814424	0.12024	0.088796	0.00777013	9.17186
3	2	1	3	4	2	0	0	2	2	2	0.832555	0.0652786	0.0911188	0.00295598	9.13703
3	2	1	2	4	4	1	0	2	2	1	0.755832	0.040056	0.0829244	0.0150503	9.11471
4	2	2	2	4	4	2	0	1	2	2	0.735441	0.0357967	0.0822783	0.00736512	8.93846
3	2	2	1	4	4	2	0	3	2	2	0.81671	0.0358504	0.0914561	0.0619074	8.93008
4	2	2	2	4	4	2	0	2	2	2	0.74354	0.115668	0.0833863	0.00394936	8.91682
3	2	2	2	4	4	2	0	3	2	2	0.736798	0.0810926	0.0826835	0.00291945	8.91106
4	2	1	2	4	3	2	0	2	2	2	1.01792	0.306089	0.114235	0.0397535	8.91074
3	2	2	3	4	2	4	0	3	3	2	0.650567	0.142531	0.0730211	0.00850404	8.9093
3	2	1	3	3	2	2	0	2	2	1	0.82587	0.0600031	0.0936075	0.0076037	8.82269
3	3	1	2	4	4	2	0	2	2	2	0.683833	0.21704	0.0777061	0.00529249	8.80025
3	1	1	2	4	4	2	0	2	2	1	0.777163	0.0577179	0.0883445	0.0128958	8.79696
3	1	2	2	4	4	2	0	3	2	2	0.811045	0.124061	0.0925659	0.0123714	8.7618
3	2	2	2	3	2	2	3	0	2	2	0.213041	0.273994	0.0243598	0.0179176	8.74559
4	2	1	2	4	3	2	0	2	2	1	0.776218	0.0866906	0.0887713	0.0112495	8.74402
3	2	2	3	4	4	2	0	3	2	2	0.662037	0.112933	0.0763883	0.00497637	8.66673
3	2	1	2	4	4	2	0	2	1	1	0.792467	0.0830834	0.091934	0.0199467	8.61996
3	2	1	2	4	4	2	0	2	2	3	0.791017	0.0485759	0.0922268	0.0123312	8.57687
3	2	1	2	4	4	2	0	1	2	1	0.740801	0.080059	0.0867368	0.00946893	8.5408
3	2	2	2	4	4	2	0	2	2	2	0.694952	0.0506673	0.0860174	0.0143773	8.0792
4	1	1	3	2	2	2	0	2	2	2	0.961528	0.124725	0.119317	0.0263196	8.0586
3	1	1	2	4	4	0	0	2	2	2	0.924117	0.148881	0.116457	0.0180765	7.93528
3	2	0	2	4	4	2	0	2	2	1	0.812334	0.0163752	0.10293	0.00673263	7.8921
3	2	2	2	4	4	2	0	2	2	1	0.718417	0.0549939	0.0917413	0.00240649	7.83091
3	2	1	2	4	4	0	0	3	2	1	0.800478	0.165449	0.103112	0.00292396	7.76316
3	1	1	1	4	4	2	0	2	2	2	0.831249	0.0775509	0.107187	0.054631	7.75513
4	2	1	2	4	2	4	0	2	2	2	0.814967	0.0347445	0.105114	0.00991617	7.75317
3	2	1	2	4	3	2	0	2	2	2	0.825938	0.0594246	0.107998	0.0221587	7.6477
3	2	1	2	4	4	1	0	2	2	2	0.729528	0.0583092	0.0973909	0.00934908	7.49073
3	2	3	2	4	4	2	0	3	2	2	0.761445	0.104487	0.101677	0.012724	7.48888
3	2	1	2	4	2	4	0	3	2	2	0.750672	0.0286584	0.102873	0.0365986	7.29704
3	4	1	2	4	4	2	0	2	2	2	0.322611	0.032455	0.0444228	0.00302608	7.26228
3	2	2	2	4	4	2	0	3	1	2	0.676286	0.0545328	0.0933881	0.0214304	7.24167
3	2	0	2	4	3	2	0	2	2	1	0.917522	0.00701971	0.128208	0.0150402	7.15653
3	1	2	2	4	4	2	0	2	2	1	0.854916	0.0523526	0.11949	0.0308983	7.15469
4	2	1	2	4	2	3	0	2	2	2	0.871777	0.0956445	0.12293	0.0286013	7.09165
3	2	1	2	4	4	2	0	2	3	1	0.747041	0.00968403	0.105412	0.054771	7.08686
3	3	1	2	4	4	2	0	3	2	1	0.590918	0.133015	0.0838509	0.0170104	7.04724
3	2	2	2	1	4	2	0	2	1	3	0.890732	0.0398106	0.126417	0.0182367	7.046
3	2	2	3	4	2	2	0	3	0	2	0.701846	0.05971	0.100049	0.0102618	7.01504
3	2	1	2	3	4	2	0	2	2	2	0.802945	0.0284719	0.114643	0.0693021	7.00387
3	2	1	3	4	3	2	0	2	2	1	0.742016	0.0318976	0.106903	0.100042	6.94105
4	1	1	2	4	2	2	0	2	2	2	0.79873	0.069635	0.115112	0.0136992	6.93871
3	2	1	2	4	3	2	0	2	2	1	0.837456	0.0588377	0.120899	0.0288571	6.92691
2	2	1	2	3	4	2	0	3	2	1	0.771672	0.0280574	0.111442	0.0106459	6.92443
3	2	0	2	4	4	2	0	2	2	2	0.857658	0.0900847	0.124314	0.0389675	6.89912
3	2	1	2	4	3	2	0	3	2	1	0.822203	0.0598402	0.119316	0.0386585	6.89099
3	3	2	2	4	4	2	0	3	2	2	0.500754	0.241227	0.0733078	0.00674197	6.83084
4	2	1	2	4	2	3	0	3	2	1	0.768405	0.00968935	0.113917	0.02037	6.74533
4	2	0	2	4	2	2	0	2	2	2	0.854431	0.0439336	0.128294	0.0120164	6.65997
3	2	1	2	4	4	2	0	2	2	0	0.815522	0.123909	0.122769	0.0203773	6.64272
4	2	2	2	4	2	4	0	1	2	1	0.772313	0.0242881	0.116398	0.0100058	6.6351
2	2	1	2	4	4	2	0	2	2	2	0.849443	0.100969	0.12812	0.0225064	6.63008
3	2	1	3	0	2	0	0	1	2	1	0.877276	0.0709112	0.132539	0.00588637	6.61898
4	2	1	2	4	2	2	0	3	2	2	0.889394	0.0985742	0.134659	0.026436	6.60478
2	2	1	2	4	4	2	0	2	2	1	0.797859	0.0297844	0.120999	0.0135341	6.59393
4	2	2	2	4	3	2	0	2	0	1	0.84624	0.0775403	0.132656	0.011826	6.37921
4	2	2	2	3	3	2	0	2	2	2	0.92358	0.117126	0.148534	0.00300481	6.21796
3	3	2	2	2	2	1	0	2	2	1	0.885586	0.488099	0.143669	0.0325766	6.16409
3	2	1	2	4	3	3	0	2	2	1	0.815092	0.0618891	0.133543	0.030806	6.10359
3	2	1	2	4	4	2	0	2	1	2	0.800412	0.0697553	0.131201	0.0714997	6.10064
4	2	1	2	4	2	2	0	2	2	2	0.834233	0.0415428	0.14162	0.0142983	5.89066
2	2	2	2	4	4	2	0	2	2	1	0.720147	0.00607899	0.122378	0.00626976	5.88459
4	2	1	2	4	2	2	0	2	3	2	0.849493	0.0594723	0.145228	0.0353682	5.84937
3	2	2	2	1	4	2	0	2	1	1	0.871676	0.177452	0.149026	0.103215	5.84917
4	2	1	2	4	2	2	0	2	1	2	0.80179	0.0808398	0.137427	0.0114859	5.83431
4	2	1	2	4	2	2	0	1	1	2	0.797507	0.0562773	0.137643	0.0295572	5.79404
3	2	1	2	4	3	2	0	2	3	1	0.776228	0.0655511	0.134158	0.015869	5.78593
4	2	1	2	4	2	2	0	2	2	1	0.807457	0.0690384	0.139831	0.0143214	5.77453
2	2	2	2	4	4	2	0	3	2	2	0.827767	0.0174673	0.143921	0.0496925	5.75155
3	2	2	2	4	2	4	0	2	2	1	0.827866	0.120526	0.145593	0.00547453	5.68617
3	2	0	2	4	4	2	0	2	2	0	0.835376	0.0246875	0.146938	0.0217463	5.68521
3	2	2	2	4	3	2	0	3	2	2	0.808726	0.0650928	0.142962	0.0408229	5.65692
3	3	1	2	4	4	2	0	2	2	1	0.413895	0.0334086	0.0742535	0.0167234	5.57408
4	2	1	2	4	2	1	0	2	2	2	0.871055	0.0351814	0.157099	0.015012	5.54463
2	2	2	2	2	4	2	0	2	2	2	0.834564	0.0278696	0.157826	0.0420246	5.28789
4	2	2	2	4	2	2	0	3	2	2	0.862713	0.108661	0.163972	0.0134935	5.26136
4	2	1	2	4	2	2	0	2	2	3	0.784022	0.0442909	0.149447	0.0574287	5.24615
3	2	2	2	2	4	2	0	2	3	1	0.706441	0.0393765	0.134758	0.0475028	5.24231
4	2	1	1	4	2	2	0	2	2	2	0.921959	0.123027	0.176553	0.00603116	5.22198
4	2	1	2	4	2	2	0	1	2	2	0.831746	0.0103682	0.159486	0.0268978	5.21517
3	1	1	2	4	3	2	0	2	2	2	0.817098	0.0905254	0.158399	0.0518513	5.15847
4	2	1	2	4	2	0	0	2	2	2	0.860227	0.0239031	0.167397	0.0217218	5.13884
3	2	2	2	4	2	4	0	2	2	2	0.775401	0.134487	0.156189	0.0330011	4.9645
3	2	1	2	4	3	0	0	2	2	2	0.95514	0.0675621	0.194317	0.0494689	4.91537
2	4	1	2	3	2	2	0	2	2	1	0.328352	0.0172944	0.0678472	0.0119876	4.83958
2	2	1	2	4	3	0	0	3	2	2	1.00296	0.0268031	0.207315	0.0882808	4.83785
4	2	1	2	4	1	2	0	2	2	2	0.774562	0.0734489	0.160378	0.0274525	4.82959
3	3	1	2	4	3	2	0	2	2	1	0.440503	0.0623933	0.091215	0.0144402	4.82929
3	2	1	2	4	2	4	0	2	3	2	0.780324	0.0403123	0.163765	0.0303407	4.76491
3	2	1	2	4	2	4	0	2	2	1	0.756643	0.0314548	0.159933	0.01941	4.731
3	2	2	2	4	3	2	0	2	2	1	0.772458	0.0491619	0.164878	0.0577943	4.68504
3	2	1	2	4	2	0	1	2	2	2	0.40021	0.103054	0.0864692	0.0794672	4.62836
3	2	1	2	4	3	2	0	2	1	1	0.830158	0.114604	0.179798	0.0248415	4.61717
3	2	1	2	4	2	2	4	2	2	2	0.0582666	0.0169306	0.0128036	0.00166909	4.5508
3	2	0	2	4	2	2	0	2	2	2	0.880143	0.078324	0.193421	0.0265795	4.55039
3	2	0	2	4	3	2	0	2	2	2	0.900483	0.0547553	0.199151	0.0800264	4.5216
4	2	2	2	4	2	2	0	2	2	2	0.802551	0.0460848	0.178663	0.0330576	4.49199
3	3	1	2	4	2	2	0	2	2	2	0.392252	0.0335537	0.0884534	0.0264781	4.43456
4	2	1	2	4	0	2	0	2	2	1	0.959811	0.120005	0.216998	0.0206316	4.42313
3	2	0	2	4	2	4	0	2	2	2	0.765928	0.0286434	0.179332	0.0734226	4.27101
4	2	2	2	4	2	2	0	2	2	1	0.804405	0.0723991	0.189725	0.0785265	4.23985
3	2	1	2	4	2	2	0	2	2	3	0.912753	0.0650614	0.217514	0.0509616	4.19631
3	2	1	2	4	1	4	0	2	2	2	0.849238	0.0423981	0.203103	0.0260011	4.18131
3	2	2	2	4	3	2	0	2	0	1	0.942004	0.0921389	0.225888	0.0637521	4.17023
2	2	1	2	4	3	0	0	3	2	3	1.00935	0.112411	0.243926	0.0786155	4.13792
3	2	1	2	4	2	4	0	2	2	3	0.72036	0.0613957	0.176158	0.0621867	4.08928
3	2	1	2	4	3	2	0	2	2	0	0.844265	0.0335723	0.206867	0.0639374	4.08119
2	2	2	2	2	4	0	0	2	2	2	0.901583	0.0873363	0.221837	0.0479719	4.06417
3	2	2	2	4	2	3	0	2	2	2	0.810859	0.164629	0.200119	0.0332423	4.05188
3	1	1	2	4	4	2	0	2	2	2	0.866712	0.0436543	0.215029	0.163045	4.03068
3	2	0	2	4	3	2	0	1	2	2	0.865377	0.0236665	0.215205	0.164113	4.02118
3	2	0	2	4	2	0	0	2	2	2	0.936782	0.028242	0.234626	0.0205719	3.99266
3	2	2	2	4	2	4	0	3	2	2	0.752287	0.0882464	0.193957	0.119055	3.87864
3	2	0	2	4	2	2	0	2	2	4	0.82368	0.0517136	0.213148	0.0690719	3.86435
3	2	2	2	4	2	4	0	1	3	2	0.852505	0.0442144	0.222704	0.0650044	3.82797
3	2	1	2	2	4	1	0	1	2	2	0.875335	0.0383469	0.230132	0.159872	3.80362
3	1	1	2	4	2	4	0	2	2	2	0.864883	0.0480937	0.227477	0.0880482	3.80207
3	2	1	2	4	2	0	0	2	1	2	0.990528	0.0988793	0.260523	0.0267666	3.80207
4	3	1	2	4	2	0	0	2	2	2	0.506238	0.221936	0.133253	0.0407311	3.79909
3	2	0	2	4	2	2	0	2	3	1	0.888255	0.122426	0.236068	0.0362159	3.76272
3	2	2	2	4	2	3	0	2	2	1	0.824279	0.0800879	0.219187	0.0247286	3.76062
3	2	1	2	4	2	2	0	2	1	2	0.91786	0.0846765	0.247886	0.0570552	3.70275
3	2	2	3	4	4	2	1	3	2	2	0.0802637	0.029661	0.0219139	0.00112765	3.66268
3	2	1	2	4	3	1	0	2	2	1	0.816462	0.0666283	0.224182	0.0733084	3.64197
3	1	1	2	4	2	2	0	2	2	2	0.918123	0.0545344	0.253961	0.039693	3.61521
3	2	1	2	4	2	0	0	2	2	3	1.04627	0.048511	0.291454	0.0174088	3.58985
3	2	1	2	4	2	2	0	1	3	2	0.89136	0.050846	0.248516	0.0280617	3.58674
3	2	1	2	4	2	4	0	1	2	2	0.816816	0.0600082	0.228268	0.0958123	3.57831
3	2	2	2	4	2	0	0	1	2	1	0.963363	0.0910752	0.27706	0.0294551	3.47709
3	2	1	2	4	3	2	0	1	2	1	0.830597	0.0527893	0.239881	0.0928522	3.46254
3	2	1	1	4	4	2	0	2	2	2	0.744669	0.0545139	0.215716	0.222212	3.45208
3	2	1	2	3	4	2	0	2	2	1	0.818149	0.0222578	0.23849	0.263456	3.43054
3	2	2	2	0	4	3	0	2	2	1	0.812839	0.0973623	0.237241	0.146188	3.42621
3	2	1	2	4	2	2	0	3	3	2	0.850703	0.0379384	0.250101	0.0421905	3.40144
3	2	1	2	4	2	3	0	2	2	2	0.839531	0.0387432	0.251669	0.0833955	3.33586
3	2	1	2	4	2	2	0	2	3	2	0.890911	0.115618	0.267589	0.0871958	3.3294
3	2	2	2	4	2	1	0	2	2	1	0.771599	0.0596659	0.2336	0.0133503	3.30308
3	2	1	2	4	2	2	0	1	2	2	0.866967	0.00479883	0.264945	0.0338054	3.27225
3	2	1	2	4	2	0	0	3	2	2	0.955585	0.0361032	0.293206	0.0815496	3.25909
3	1	1	2	4	3	2	0	2	2	1	0.870747	0.0853084	0.267873	0.131394	3.25059
3	2	1	2	4	2	0	0	2	1	4	0.985565	0.102015	0.304916	0.0654607	3.23226
2	2	1	2	4	3	2	0	2	2	1	0.849168	0.0524121	0.264113	0.0131276	3.21517
4	2	1	2	2	2	0	0	2	2	1	0.835467	0.0387301	0.261229	0.0081541	3.19822
3	2	1	2	4	2	0	0	2	3	2	0.915824	0.00478412	0.287922	0.0571744	3.18081
3	2	1	2	4	2	4	0	2	1	2	0.777813	0.0569125	0.24471	0.0508511	3.17851
4	2	2	2	2	2	2	0	2	4	1	0.830131	0.187271	0.26676	0.0734409	3.1119
2	2	1	2	4	2	2	0	2	2	1	0.864096	0.040119	0.280415	0.132535	3.08149
3	1	1	2	3	2	4	0	2	2	1	0.972635	0.0637176	0.318438	0.0973665	3.05439
3	2	1	2	4	2	0	0	1	2	2	0.98156	0.0281099	0.321382	0.0214551	3.05418
3	2	1	2	4	2	0	0	2	2	2	1.04945	0.0547431	0.346297	0.102764	3.03048
2	2	1	2	4	2	0	0	2	2	2	0.938425	0.0573661	0.309941	0.0625739	3.02775
3	2	1	2	4	1	4	0	1	2	2	0.837176	0.0652775	0.280307	0.0666208	2.98664
3	2	1	2	4	2	4	0	2	2	2	0.797396	0.0321734	0.268772	0.0944307	2.96681
3	2	1	2	4	2	1	0	2	2	2	0.9439	0.064915	0.318678	0.0421352	2.96193
4	2	2	2	2	2	2	0	0	2	1	1.00601	0.101329	0.340561	0.0751087	2.95396
2	2	2	2	4	2	2	0	2	2	2	0.858354	0.082477	0.292923	0.0455874	2.9303
3	2	1	2	3	2	2	4	2	2	1	0.0567146	0.0194736	0.0194547	0.0010961	2.91521
3	2	0	2	2	3	2	0	1	2	1	0.987349	0.126751	0.339018	0.106861	2.91238
3	2	1	2	4	2	2	0	3	2	2	0.860575	0.108779	0.29875	0.153441	2.88058
3	2	2	2	4	2	0	0	2	2	2	0.964819	0.028676	0.335792	0.0823809	2.87326
2	2	1	2	4	2	2	0	2	2	2	0.884606	0.0256018	0.311741	0.0814677	2.83763
4	2	2	2	3	2	2	0	0	2	2	0.944249	0.143008	0.333774	0.0436607	2.829
3	2	1	2	4	2	0	0	2	2	1	0.960137	0.0328093	0.339598	0.0625871	2.82727
3	2	2	2	4	2	0	0	2	2	1	0.868413	0.0272334	0.308411	0.0552932	2.81576
3	2	1	1	4	2	4	0	2	2	2	0.880426	0.179018	0.313455	0.135649	2.80878
2	2	1	2	4	2	4	0	2	2	2	0.789446	0.0436429	0.281158	0.103523	2.80784
4	2	2	2	0	2	2	0	1	2	1	0.87225	0.114113	0.314945	0.0575139	2.76953
3	2	2	2	4	1	2	0	1	0	1	0.827466	0.0249583	0.301228	0.0389077	2.74697
3	2	1	1	4	4	2	0	2	2	1	0.801814	0.0962993	0.292382	0.314226	2.74235
3	1	1	2	4	2	0	0	2	3	2	0.999721	0.0607221	0.36758	0.0385735	2.71974
3	2	3	2	4	1	4	0	2	2	2	0.719829	0.0664773	0.266937	0.0619047	2.69663
3	2	1	2	3	2	4	0	1	2	2	0.895411	0.105678	0.336988	0.0688345	2.6571
3	2	1	2	4	1	2	0	2	2	2	0.949104	0.0354078	0.358409	0.0758708	2.64811
3	1	1	2	4	2	0	0	2	2	2	0.933386	0.0450143	0.354191	0.0674896	2.63526
3	2	1	1	4	2	1	0	2	2	1	0.865741	0.123607	0.329659	0.0543353	2.62617
3	2	3	2	2	2	4	0	3	2	1	0.794439	0.199952	0.305908	0.0778377	2.59699
3	2	2	2	2	2	4	0	2	2	1	0.855173	0.0351366	0.33049	0.0647098	2.58759
3	1	1	2	4	2	2	0	2	2	1	0.922064	0.0623637	0.357151	0.143953	2.58172
3	2	1	2	4	1	2	0	1	2	1	0.877887	0.0344524	0.34626	0.0661407	2.53534
3	2	1	1	4	3	2	0	2	2	1	0.83189	0.0249547	0.332411	0.185937	2.5026
3	3	1	2	4	2	0	0	2	3	2	0.62298	0.0920926	0.250885	0.103401	2.48313
3	2	1	2	3	2	0	0	2	2	2	1.03668	0.0583671	0.422891	0.0429359	2.45141
3	2	0	2	0	3	2	0	1	2	1	1.02582	0.0179351	0.420111	0.0167335	2.44179
3	2	0	2	2	2	2	0	2	3	3	0.923986	0.036493	0.379686	0.0504137	2.43356
3	2	1	1	4	2	2	0	2	2	2	0.901841	0.0708184	0.374066	0.077058	2.41092
3	2	1	2	3	3	2	0	2	2	1	0.8103	0.0221225	0.344887	0.107688	2.34947
3	2	1	2	3	2	4	0	2	2	2	0.80741	0.0605834	0.344106	0.0866606	2.3464
3	2	2	2	1	2	4	0	1	2	0	0.925344	0.0101779	0.405443	0.00747683	2.2823
3	1	2	2	2	2	2	0	3	2	2	1.06343	0.0753051	0.47042	0.0350407	2.2606
3	2	1	2	0	3	2	0	2	2	1	0.921049	0.0500839	0.41101	0.0403764	2.24094
2	2	1	2	4	2	2	0	2	2	3	0.904816	0.116079	0.405688	0.150239	2.23033
3	2	1	2	3	2	3	3	2	2	2	0.0716722	0.0475497	0.0322677	0.0154613	2.22118
3	3	1	2	4	2	0	0	2	2	2	0.577957	0.268807	0.268101	0.231296	2.15574
3	2	1	1	4	2	2	0	2	1	1	0.898101	0.0541453	0.419176	0.0600305	2.14254
3	1	1	2	2	2	2	0	2	4	1	0.994309	0.0269816	0.480053	0.082119	2.07125
3	2	2	2	2	3	0	0	2	2	2	0.942474	0.0413763	0.457205	0.0977963	2.06138
3	0	1	2	0	3	2	0	2	3	2	0.95832	0.0555489	0.465213	0.0904342	2.05996
3	2	1	2	4	1	0	0	2	2	2	0.937442	0.0406436	0.458729	0.150982	2.04356
3	2	2	2	2	2	3	0	0	1	2	1.002	0.104375	0.493527	0.0344846	2.03028
3	2	1	2	0	2	2	0	3	3	1	0.975017	0.112413	0.484193	0.0372641	2.0137
3	2	2	2	3	2	2	0	0	2	2	0.873927	0.0571627	0.438199	0.0144285	1.99436
3	2	1	2	0	2	0	0	2	1	1	1.0809	0.108376	0.543179	0.0674828	1.98995
3	1	1	2	2	2	0	0	2	4	2	1.05998	0.121942	0.539664	0.0195918	1.96415
3	2	3	2	3	1	4	1	2	2	2	0.154572	0.13648	0.0787335	0.0212024	1.96323
3	1	2	2	2	2	2	0	1	2	2	1.02062	0.0801081	0.524204	0.0458397	1.94699
3	1	3	2	2	2	2	0	2	2	1	1.06185	0.0560904	0.549576	0.0254602	1.93213
3	0	2	2	2	3	2	0	1	2	1	0.851687	0.0665325	0.451301	0.0554531	1.88718
3	1	1	2	0	2	2	0	2	2	2	1.10687	0.0136237	0.592816	0.0397764	1.86714
3	2	1	1	2	2	2	0	2	2	2	0.978955	0.128272	0.531494	0.0773838	1.84189
3	2	1	2	0	2	3	0	1	2	1	0.892149	0.0838381	0.484932	0.0295149	1.83974
3	2	1	0	4	2	2	0	1	2	1	0.90174	0.0426635	0.492063	0.103859	1.83257
3	3	2	2	4	1	2	0	2	0	0	0.355406	0.0203293	0.198891	0.0103654	1.78693
3	1	1	2	0	2	2	0	2	2	1	1.12539	0.0714496	0.63284	0.077554	1.77832
3	2	1	2	3	2	0	3	1	2	4	0.17624	0.167031	0.103669	0.0753108	1.70002
3	2	2	2	1	3	2	3	3	2	2	0.0550198	0.0213238	0.0464333	0.0293251	1.18492

## Sheet: Iteration3
A7	A12	A15	C16	E03	I22	P15	ABT263	Axitinib	17AAG	PD901	IMR Mean	IMR Std	K562 Mean	K562 Std	Selectivity
3	2	1	2	4	4	2	0	4	3	2	0.717424	0.0990459	0.0759606	0.0620153	9.44468
4	1	1	2	2	4	1	2	2	2	2	0.354737	0.104759	0.039583	0.000867529	8.96186
3	2	1	2	4	4	2	0	4	2	3	0.71516	0.0815801	0.0899488	0.0600524	7.95074
4	1	1	2	4	4	2	0	2	2	4	0.852664	0.100272	0.108961	0.0312499	7.82539
3	1	1	2	4	4	2	0	4	2	2	0.809969	0.0771383	0.10993	0.0563491	7.36804
3	2	1	1	4	4	4	0	2	2	2	0.750655	0.0747288	0.110236	0.0806558	6.80953
4	2	1	2	3	4	2	0	4	2	2	0.639857	0.155725	0.102216	0.0370386	6.25982
3	2	1	2	3	4	2	0	4	2	2	0.833087	0.164677	0.136833	0.0638077	6.08834
3	2	1	2	4	4	2	0	4	1	2	0.783115	0.0963251	0.129138	0.0629223	6.06416
3	2	1	2	4	4	1	0	4	2	2	0.776874	0.0455468	0.131973	0.0544915	5.88661
3	2	1	2	4	4	2	0	4	2	2	0.685422	0.0381268	0.116608	0.0578512	5.87801
4	2	1	2	4	4	2	0	4	2	2	0.638395	0.186243	0.112714	0.025492	5.66383
4	2	1	1	4	4	4	0	2	2	2	0.669292	0.0954695	0.118331	0.0317236	5.6561
3	1	1	2	4	4	4	0	2	2	2	0.77672	0.092532	0.141656	0.0689796	5.48314
3	2	0	2	4	4	2	0	4	2	2	0.857063	0.122164	0.157558	0.0327943	5.43966
4	2	2	1	4	4	2	0	2	2	4	0.794593	0.139071	0.147096	0.0472621	5.40187
3	2	0	2	4	4	4	0	2	2	2	0.845106	0.112406	0.159596	0.0421163	5.29527
2	2	1	2	4	4	2	0	4	2	2	0.834292	0.0817471	0.158873	0.0581926	5.25133
3	2	1	0	4	4	0	0	4	2	1	0.861444	0.0271818	0.167027	0.00707149	5.1575
4	1	1	2	4	4	2	0	2	2	1	0.808591	0.179291	0.157374	0.0331667	5.13802
4	2	2	2	4	4	2	0	3	2	3	0.706506	0.144468	0.137595	0.0540048	5.13467
4	2	2	2	4	4	2	0	4	2	2	0.724686	0.0693097	0.141443	0.0228804	5.12352
4	1	1	3	4	4	4	0	2	2	2	0.677302	0.140559	0.132958	0.033279	5.09409
3	2	1	2	4	4	3	0	4	2	2	0.704045	0.0407043	0.142839	0.021461	4.92894
3	2	1	2	4	4	2	0	4	2	1	0.683922	0.14075	0.139075	0.0615909	4.91765
4	2	1	2	4	2	4	0	3	2	2	0.710148	0.112511	0.147458	0.0292017	4.81594
4	1	2	2	4	4	2	0	3	2	2	0.76315	0.148369	0.159761	0.0186051	4.77683
3	0	1	2	4	3	2	0	2	3	2	0.860433	0.0484515	0.180347	0.0182903	4.77098
3	2	1	1	4	4	2	0	4	2	2	0.725796	0.0557363	0.156861	0.0949339	4.627
4	2	1	2	4	4	4	0	2	2	1	0.635613	0.186404	0.138378	0.022804	4.5933
4	1	1	3	4	2	2	0	2	2	2	0.822768	0.186117	0.179157	0.0475709	4.59245
4	2	1	2	4	4	2	0	1	2	1	0.741313	0.163856	0.161519	0.0273429	4.58962
3	2	1	2	4	4	0	0	4	2	2	0.779853	0.0718756	0.170702	0.0191486	4.56851
4	2	0	2	4	4	2	0	2	2	1	0.760008	0.0753195	0.16931	0.0201128	4.48885
3	2	1	2	4	4	0	0	4	2	1	0.810704	0.0154407	0.180777	0.0201763	4.48455
4	2	2	1	4	4	4	0	3	2	2	0.681368	0.148093	0.154276	0.046416	4.41655
3	2	1	2	4	2	2	0	4	2	2	0.87494	0.102185	0.198637	0.0301598	4.40471
4	2	1	2	4	2	1	0	3	2	2	0.816429	0.0662127	0.186465	0.0688289	4.37845
4	2	1	2	4	4	4	0	2	2	2	0.593193	0.064522	0.135548	0.0179749	4.37626
3	2	1	2	4	4	4	0	2	2	3	0.684604	0.112722	0.156525	0.0385158	4.37378
4	2	1	2	3	4	2	0	3	2	2	0.665238	0.101846	0.15661	0.0238675	4.24773
2	1	1	2	4	4	2	0	2	2	2	0.812316	0.145483	0.192546	0.0629874	4.21882
3	2	1	2	3	4	3	0	3	2	2	0.834518	0.107524	0.198599	0.0159228	4.20203
3	2	1	2	4	4	4	0	2	2	2	0.740276	0.0885973	0.176722	0.0373826	4.18892
4	2	1	2	4	4	2	0	2	3	2	0.725768	0.104178	0.173283	0.032599	4.18834
3	2	1	2	4	3	2	0	4	2	2	0.750291	0.104051	0.179659	0.0593186	4.1762
4	2	2	1	4	4	2	0	3	2	2	0.763139	0.120595	0.182837	0.0245015	4.17387
2	2	1	2	4	4	4	0	2	2	2	0.690253	0.112243	0.165696	0.044144	4.16577
3	2	1	2	3	4	4	0	2	2	2	0.867062	0.120556	0.208584	0.0342455	4.15691
4	2	1	2	4	4	2	0	3	2	2	0.713228	0.272862	0.172677	0.0243913	4.13041
3	2	1	2	4	4	4	0	2	2	1	0.767751	0.134062	0.186581	0.0181117	4.11484
2	1	1	2	4	3	2	0	3	2	2	0.893039	0.125512	0.218925	0.0321209	4.0792
4	2	1	1	4	4	2	0	2	2	1	0.654006	0.247363	0.160754	0.0374215	4.06837
4	2	1	2	4	3	2	0	3	2	1	0.787638	0.0547927	0.193602	0.0341909	4.06834
3	2	1	2	4	4	4	0	2	3	2	0.720281	0.106134	0.177504	0.0254861	4.05784
2	2	1	2	3	4	2	0	3	2	2	0.866988	0.113863	0.214602	0.0810301	4.03998
4	1	1	2	4	3	2	0	2	2	1	0.820238	0.0725824	0.204035	0.0306491	4.0201
3	2	1	2	4	4	3	0	2	3	2	0.695116	0.0748032	0.173398	0.0731605	4.00879
4	2	1	2	4	4	1	0	2	2	1	0.755312	0.152834	0.189031	0.0244859	3.9957
4	2	2	1	4	4	2	0	2	2	2	0.847009	0.0308896	0.212301	0.0330017	3.98966
4	2	1	2	4	2	4	0	1	2	2	0.722386	0.102093	0.181085	0.024427	3.98922
3	2	2	2	4	2	2	0	4	2	2	0.796856	0.0796834	0.20121	0.0407368	3.96032
2	2	0	2	4	4	2	0	2	2	3	0.921631	0.142449	0.233186	0.0864235	3.95234
4	2	1	2	3	3	2	0	2	3	1	0.775008	0.224097	0.196117	0.0531414	3.95177
4	2	1	2	4	4	2	0	3	2	1	0.672474	0.149911	0.170367	0.0378406	3.9472
4	2	1	1	4	3	2	0	2	2	1	0.73277	0.215664	0.186675	0.0539755	3.92538
4	2	1	2	3	3	2	0	2	2	1	0.775386	0.192006	0.198372	0.0587523	3.90874
4	2	1	2	4	3	3	0	2	2	1	0.777833	0.119421	0.199558	0.0218741	3.89778
3	2	1	2	4	2	2	0	4	2	1	0.845805	0.190201	0.217087	0.0391284	3.89616
3	2	1	0	2	4	2	0	1	2	1	0.939465	0.0876302	0.244383	0.0196586	3.84423
3	2	2	2	4	4	4	0	2	2	2	0.619636	0.114414	0.16185	0.0570122	3.82845
4	2	2	2	3	2	4	0	2	2	1	0.808354	0.275457	0.21158	0.0362505	3.82056
4	2	1	2	4	4	3	0	2	2	1	0.615279	0.22111	0.161254	0.0309728	3.81558
3	1	2	2	3	2	4	0	2	2	2	0.830585	0.10038	0.219037	0.0926436	3.79199
4	2	1	2	4	4	2	0	2	3	1	0.652814	0.139033	0.172353	0.0411691	3.78766
3	2	1	2	4	4	4	0	2	1	2	0.75666	0.173085	0.201347	0.0102599	3.75799
4	2	1	2	4	3	2	0	2	2	3	0.755787	0.135254	0.201382	0.027547	3.75301
3	1	1	2	1	4	2	0	1	2	2	0.84106	0.155029	0.224766	0.0674474	3.74194
4	2	2	2	4	4	0	0	3	3	2	0.682788	0.127063	0.182556	0.0282345	3.74015
4	2	1	2	4	2	0	0	2	2	1	0.856521	0.0279468	0.230496	0.0630602	3.71599
4	2	1	2	4	2	0	0	3	0	2	0.906855	0.0422887	0.244109	0.0413783	3.71496
3	2	2	2	4	4	4	0	1	2	3	0.622011	0.225158	0.167797	0.0310692	3.70693
3	2	1	3	4	4	2	0	4	2	2	0.486595	0.0581661	0.131279	0.0478182	3.70658
4	2	1	2	4	4	2	0	2	1	1	0.682665	0.214019	0.184814	0.0110718	3.6938
4	2	1	2	4	3	2	0	2	3	1	0.798952	0.180601	0.217336	0.0397126	3.67612
4	2	1	2	4	3	2	0	2	1	1	0.801654	0.0569196	0.21822	0.0139612	3.6736
4	2	2	2	4	4	2	0	3	3	2	0.696978	0.262709	0.190914	0.0143714	3.65075
4	2	1	2	3	4	2	0	2	2	1	0.732045	0.157649	0.201115	0.0316605	3.63993
3	2	1	2	4	2	2	1	4	2	2	0.192488	0.184112	0.0529499	0.00895034	3.63529
4	2	1	2	0	4	2	0	2	2	1	0.766575	0.118442	0.211858	0.0653746	3.61834
3	2	1	2	4	4	0	0	2	2	2	0.89003	0.0285283	0.248448	0.0200796	3.58235
4	2	1	2	4	4	0	0	2	2	1	0.748771	0.0843317	0.209071	0.0189672	3.58142
4	2	2	2	3	4	2	0	3	2	2	0.676195	0.184458	0.189136	0.0240057	3.57518
4	2	2	2	4	4	4	0	1	2	2	0.623281	0.129166	0.174557	0.0111972	3.57064
3	2	0	2	4	2	2	0	2	2	3	0.933864	0.0808651	0.262279	0.0467917	3.56058
4	2	2	2	4	2	4	0	2	2	2	0.663851	0.161214	0.187642	0.0296083	3.53786
2	1	2	2	1	3	2	0	3	1	3	0.871623	0.0993827	0.247505	0.0853837	3.52163
3	2	1	2	3	3	2	0	3	2	2	1.02319	0.11914	0.2915	0.0820493	3.51007
3	2	1	2	4	4	0	0	3	0	2	0.854814	0.0114301	0.244376	0.0151703	3.49794
2	1	1	2	4	2	2	0	2	1	3	0.989514	0.0656494	0.287397	0.0305574	3.44302
3	2	1	2	4	3	2	0	2	3	2	0.860617	0.11352	0.251382	0.0484622	3.42354
3	2	2	2	4	4	0	0	1	4	2	0.783095	0.0730737	0.229286	0.0184147	3.41536
3	2	1	3	4	3	2	0	4	2	1	0.653603	0.150597	0.191811	0.041805	3.40754
4	2	1	2	4	3	2	0	1	2	1	0.852319	0.19876	0.250585	0.0222032	3.40132
4	3	1	2	4	4	0	0	3	2	2	0.502247	0.10138	0.148022	0.0530923	3.39306
2	1	2	2	1	3	2	0	3	2	1	0.892643	0.120889	0.265945	0.0471119	3.35649
4	2	2	2	0	4	2	0	3	2	1	0.813686	0.0646598	0.244098	0.0205799	3.33343
4	2	2	2	4	4	3	0	3	2	2	0.615176	0.108684	0.185159	0.0106579	3.32242
3	2	2	2	1	4	4	0	2	2	2	0.730982	0.171203	0.220277	0.0288338	3.31846
3	2	1	2	2	4	2	0	3	2	2	0.81	0.0607561	0.244285	0.0306634	3.3158
3	1	2	2	4	4	2	0	2	2	2	0.71352	0.0930472	0.21764	0.0880925	3.27844
4	2	1	2	0	2	0	0	2	2	2	0.906838	0.0844859	0.279241	0.0539341	3.24751
3	2	1	2	2	4	0	0	2	2	1	0.944807	0.0566872	0.292171	0.0530996	3.23375
3	2	2	2	4	4	2	0	1	2	2	0.739159	0.234789	0.22983	0.0265184	3.21612
4	2	2	2	3	4	2	0	3	2	1	0.680523	0.0718576	0.212484	0.0345678	3.2027
3	2	1	2	4	2	3	0	2	2	1	0.880486	0.036168	0.276908	0.0419472	3.1797
4	2	2	2	4	3	0	0	2	3	2	0.796231	0.0625716	0.251382	0.0319811	3.16741
4	2	2	2	4	4	2	0	3	1	2	0.611924	0.0110923	0.193222	0.0529544	3.16695
2	2	1	2	4	4	1	0	2	2	2	0.872361	0.199161	0.275732	0.0806396	3.1638
4	2	2	2	4	4	1	0	3	2	2	0.659334	0.178107	0.208459	0.0359071	3.16289
4	2	2	2	4	3	2	0	3	2	2	0.652478	0.133174	0.208704	0.0385906	3.12633
4	2	1	2	4	3	2	0	2	2	0	0.753402	0.135813	0.242404	0.0385966	3.10805
3	1	2	2	4	4	2	0	3	2	0	0.746073	0.0659248	0.242378	0.0188374	3.07813
4	2	1	2	4	3	1	0	2	2	1	0.806737	0.147639	0.262632	0.0129544	3.07174
4	2	1	2	4	4	2	0	2	2	0	0.676642	0.0690062	0.22098	0.0480481	3.06201
3	2	0	2	4	2	2	0	3	2	0	0.873289	0.0603494	0.285252	0.0524646	3.06146
4	2	2	2	2	1	2	0	3	2	2	0.760933	0.149852	0.250277	0.0407998	3.04037
3	2	1	2	4	4	4	0	1	2	2	0.694264	0.0796618	0.228655	0.0548185	3.03629
3	2	1	2	4	4	2	1	4	2	2	0.178079	0.133384	0.0586652	0.00796631	3.03552
2	1	1	2	4	2	2	0	2	2	1	0.963373	0.149057	0.31967	0.0598757	3.01365
3	2	0	2	4	1	0	0	2	3	2	1.01635	0.0415057	0.337402	0.00114098	3.01229
4	2	2	2	4	3	2	0	2	2	1	0.684683	0.109311	0.227462	0.0381052	3.0101
4	2	1	3	4	3	4	0	2	2	3	0.439019	0.21199	0.146371	0.0203671	2.99936
4	2	2	2	4	2	2	0	2	3	2	0.746664	0.115998	0.249748	0.0384307	2.98967
4	2	3	1	4	4	2	0	2	2	1	0.791667	0.0537827	0.265438	0.0284109	2.9825
3	2	1	3	4	3	2	0	2	2	2	0.684032	0.143527	0.230416	0.0447387	2.96868
3	2	3	2	4	2	2	0	1	2	4	0.770948	0.0386001	0.25976	0.059921	2.96793
4	2	2	2	4	4	2	0	2	2	1	0.617421	0.0918639	0.209223	0.040081	2.95102
2	2	0	2	4	2	2	0	2	2	2	1.08245	0.110556	0.373112	0.0372921	2.90114
3	2	1	2	4	4	4	1	2	2	2	0.170138	0.0647645	0.0586542	0.00464233	2.9007
4	2	1	3	4	4	2	0	2	2	1	0.650345	0.204469	0.224551	0.0305086	2.89621
3	2	0	2	2	3	3	0	1	2	1	0.845123	0.0544887	0.291979	0.0239342	2.89446
3	2	1	3	2	2	2	0	1	2	2	0.872327	0.140056	0.302231	0.0487041	2.88629
4	2	2	2	4	4	2	0	2	1	2	0.556818	0.139066	0.193189	0.0315143	2.88224
2	2	1	2	4	2	3	0	2	2	2	0.855494	0.108336	0.297016	0.0728827	2.8803
3	2	1	3	3	4	2	0	2	2	2	0.607868	0.170654	0.211419	0.0621829	2.87519
4	2	2	2	4	4	2	0	3	2	1	0.638872	0.0331377	0.224453	0.0142036	2.84635
3	2	2	2	2	4	2	0	2	2	0	0.783731	0.0537171	0.276699	0.0378572	2.83243
3	2	2	2	4	4	2	0	2	3	2	0.637733	0.157866	0.225186	0.069902	2.83203
3	1	2	2	4	2	2	0	1	2	2	0.898399	0.115108	0.318872	0.127806	2.81743
2	2	1	2	4	2	2	0	2	3	2	0.818895	0.0964959	0.291073	0.0274876	2.81336
3	1	1	2	2	2	2	0	2	2	1	0.968128	0.0971337	0.344778	0.104063	2.80797
3	2	2	2	4	2	2	0	1	2	2	0.842013	0.181691	0.300911	0.0639292	2.79822
3	2	1	3	4	4	2	0	1	2	1	0.613334	0.181362	0.21983	0.0385033	2.79004
4	2	1	3	4	4	2	0	2	2	0	0.588054	0.0419311	0.211498	0.0315247	2.78042
3	2	1	3	1	3	2	0	1	2	2	0.78037	0.160863	0.281307	0.0489564	2.77409
2	1	1	2	4	2	2	0	2	2	2	0.896237	0.131882	0.324333	0.108381	2.76332
2	2	1	3	4	2	2	0	2	2	2	0.696946	0.130028	0.25257	0.0038484	2.75941
3	2	2	2	1	2	2	0	2	2	4	0.898713	0.133769	0.326451	0.0288275	2.75298
4	2	1	3	4	4	2	0	2	2	2	0.636686	0.273931	0.23299	0.0189274	2.73268
2	2	1	2	4	1	2	0	2	2	2	0.948831	0.162077	0.347752	0.0670963	2.72847
2	2	1	2	4	2	2	0	3	2	2	0.857882	0.0204893	0.316245	0.0278536	2.71272
3	1	1	2	0	2	1	0	2	2	2	1.03878	0.0562505	0.385348	0.0482593	2.6957
3	2	1	2	1	2	2	0	1	2	1	0.989866	0.0666972	0.367316	0.0141282	2.69486
3	2	1	2	0	2	2	0	3	2	0	1.00273	0.0894944	0.373122	0.0432891	2.68742
2	2	1	1	4	2	2	0	2	2	2	0.914197	0.0537553	0.343076	0.0437534	2.66471
3	2	2	2	1	2	0	0	2	3	2	0.933943	0.072119	0.351501	0.0511838	2.65702
4	2	3	2	4	2	3	0	3	2	4	0.533385	0.0749226	0.200914	0.0244106	2.65479
2	0	2	4	4	4	2	0	2	3	2	0.657976	0.0808019	0.248214	0.0140905	2.65084
4	2	2	2	4	2	2	0	1	2	2	0.699008	0.109359	0.265959	0.0410693	2.62825
3	2	1	3	0	2	2	0	2	2	2	0.823241	0.208171	0.31347	0.0305127	2.62622
3	2	1	2	0	1	2	0	2	2	1	0.981803	0.0288894	0.376831	0.0187537	2.60542
3	2	2	1	4	4	2	0	2	2	2	0.728466	0.0736952	0.279721	0.0360507	2.60426
2	2	1	2	4	2	1	0	2	2	2	0.840896	0.0637316	0.323856	0.0890744	2.59651
3	2	0	2	4	2	2	0	1	2	2	0.814703	0.0337317	0.314068	0.0133833	2.59403
3	2	0	2	4	2	2	0	2	2	1	0.802308	0.0689363	0.310244	0.0235251	2.58605
3	2	1	1	4	1	0	0	2	2	2	0.96071	0.0374752	0.375908	0.0296115	2.55571
2	2	1	2	4	2	2	0	2	1	2	0.796506	0.0463919	0.312436	0.0895188	2.54935
3	2	2	2	4	1	1	0	2	2	2	0.816667	0.209425	0.323033	0.046591	2.52812
0	2	1	2	0	4	2	0	1	2	2	0.892936	0.0476837	0.353745	0.0651559	2.52423
3	2	2	2	4	2	1	0	2	2	2	0.827822	0.138194	0.328658	0.0616835	2.5188
1	2	1	2	4	2	2	0	2	2	2	0.959796	0.0923233	0.381411	0.0864491	2.51643
2	2	2	2	4	2	3	0	2	1	2	0.773962	0.0137545	0.308289	0.0504451	2.51051
3	3	1	2	4	4	4	0	2	2	2	0.487333	0.33812	0.196006	0.0131789	2.48632
3	2	1	2	3	2	2	0	2	2	0	0.913643	0.0682614	0.367894	0.0304649	2.48344
3	2	1	2	2	2	0	0	2	1	2	0.99556	0.00317339	0.401689	0.0153037	2.47843
2	2	1	2	4	3	2	0	2	2	2	0.868826	0.0987209	0.350861	0.0730432	2.47627
3	2	0	2	2	2	1	0	2	2	1	0.939279	0.0329254	0.380691	0.0161967	2.4673
3	2	1	2	4	2	2	0	2	2	0	0.85047	0.097063	0.345055	0.00255289	2.46474
1	1	1	2	4	2	2	0	2	2	2	1.00888	0.0991611	0.41236	0.0885265	2.44659
1	2	2	2	3	3	2	0	3	2	2	0.813561	0.194079	0.333969	0.0707286	2.43604
2	2	1	2	4	2	2	0	1	2	2	0.742177	0.0506158	0.310422	0.0896362	2.39086
3	2	1	2	3	1	2	0	2	3	1	0.93805	0.10726	0.398849	0.0127712	2.35189
3	2	2	2	3	0	2	0	2	2	2	0.859046	0.0442342	0.365662	0.0360296	2.34929
3	2	3	2	4	2	0	0	3	2	1	0.774933	0.0538219	0.336858	0.0699626	2.30047
2	1	1	2	2	2	1	2	2	2	2	0.429699	0.120205	0.186791	0.0459848	2.30043
4	2	3	2	4	4	2	0	3	2	2	0.521045	0.162569	0.228307	0.0278913	2.28221
4	2	3	2	2	2	2	0	2	2	1	0.656101	0.206712	0.287653	0.0227401	2.28087
3	2	2	2	4	1	1	0	1	2	2	0.876267	0.059017	0.384419	0.0327881	2.27946
3	2	2	2	0	1	0	0	2	2	1	0.965082	0.0559693	0.424159	0.070117	2.27528
3	1	1	2	2	2	2	0	1	2	0	1.05465	0.0795719	0.466648	0.0524301	2.26005
3	1	1	4	4	2	0	0	2	2	2	0.688683	0.178343	0.310059	0.0122392	2.22113
3	2	2	3	2	4	2	0	2	2	2	0.574904	0.269463	0.259759	0.0597829	2.21322
4	2	1	3	4	3	2	0	2	2	1	0.489944	0.0938175	0.224724	0.0260275	2.18021
3	2	2	2	4	2	0	0	2	0	2	0.823796	0.0638187	0.381528	0.0426321	2.1592
3	4	1	2	0	2	2	0	2	2	2	0.291528	0.0680678	0.14579	0.0562141	1.99965
4	2	2	4	4	2	3	0	2	2	0	0.377019	0.219605	0.196407	0.0153251	1.91958
4	2	2	3	4	4	2	0	3	2	2	0.420166	0.164397	0.219474	0.00934284	1.91443
4	2	1	2	4	3	2	1	2	2	1	0.114857	0.129524	0.0621782	0.00724824	1.84722
2	2	2	2	2	2	0	0	2	3	2	0.804124	0.10762	0.435834	0.0355468	1.84502
3	2	3	2	4	2	2	0	2	2	1	0.668005	0.0576486	0.36224	0.0188126	1.8441
4	3	1	2	4	4	3	0	2	2	1	0.287397	0.122043	0.163571	0.0379617	1.75701
4	3	1	2	4	3	2	0	2	2	1	0.339522	0.159798	0.193497	0.0432024	1.75467
4	2	1	4	4	2	0	0	2	2	2	0.43431	0.292981	0.2482	0.0413241	1.74984
3	3	4	2	4	1	2	0	2	2	0	0.346047	0.352762	0.198006	0.0657077	1.74766
3	2	2	3	4	2	2	0	2	2	1	0.528771	0.189807	0.306347	0.0481026	1.72605
3	3	1	2	4	4	2	0	4	2	2	0.315807	0.0846729	0.183978	0.0355406	1.71654
2	2	1	2	4	2	2	1	2	2	2	0.196673	0.166134	0.114636	0.0282206	1.71563
3	2	3	3	2	2	2	0	2	2	2	0.598688	0.231713	0.350619	0.00591108	1.70752
3	2	0	4	4	2	0	0	3	2	0	0.583639	0.22213	0.349707	0.0088311	1.66894
3	2	1	4	4	3	0	0	2	2	2	0.495296	0.271456	0.307024	0.00974727	1.61322
3	2	1	4	4	2	0	0	2	3	2	0.487146	0.273638	0.304682	0.00400478	1.59887
4	3	1	2	4	4	2	0	2	2	1	0.295532	0.113623	0.184908	0.0280168	1.59826
4	3	2	2	4	4	2	0	3	2	2	0.246402	0.118191	0.160837	0.0335571	1.532
3	2	1	4	4	2	0	0	2	2	2	0.471231	0.282945	0.31146	0.0221973	1.51298
3	2	1	4	4	3	2	0	2	2	3	0.359758	0.296383	0.240562	0.0382653	1.49549
3	3	1	2	4	4	2	0	3	2	2	0.337195	0.0777178	0.22659	0.00995829	1.48813
3	2	1	4	4	1	0	0	2	2	2	0.475335	0.30188	0.323378	0.0196538	1.46991
3	2	1	4	4	2	2	0	2	2	1	0.401171	0.364731	0.274533	0.0427255	1.46129
3	2	1	2	3	2	0	2	2	2	2	0.12973	0.0943751	0.0893177	0.0153411	1.45246
0	3	1	2	4	4	2	0	2	2	1	0.410094	0.0983897	0.282759	0.00651469	1.45033
4	2	0	4	4	2	0	0	1	2	2	0.376488	0.0720948	0.259917	0.068225	1.44849
3	2	0	4	4	2	0	0	2	2	2	0.451723	0.016431	0.312171	0.0133015	1.44704
3	2	1	4	4	2	0	0	1	2	2	0.463003	0.198922	0.320098	0.0204034	1.44644
3	2	1	2	4	4	2	4	4	2	1	0.0247239	0.00371963	0.0188191	0.00289878	1.31377
2	3	1	2	4	2	2	0	2	2	2	0.395486	0.0713601	0.307003	0.0489816	1.28822
3	2	1	4	4	2	2	0	3	3	0	0.39617	0.252771	0.307654	0.0400886	1.28771
3	2	2	4	4	2	1	0	2	3	2	0.346495	0.292755	0.274592	0.0568488	1.26185
3	3	2	2	2	3	1	0	1	2	1	0.39194	0.20543	0.318491	0.0239242	1.23061
3	2	1	4	4	2	0	0	2	1	2	0.403724	0.0241262	0.330955	0.0534829	1.21988
4	2	1	2	4	4	2	1	2	2	1	0.0761644	0.0276753	0.0644211	0.0112107	1.18229
3	2	1	4	4	4	2	0	2	2	2	0.317466	0.038119	0.280249	0.05035	1.1328
3	2	1	4	4	2	0	0	2	2	1	0.373685	0.158605	0.336158	0.0233832	1.11164
3	2	1	4	4	2	0	0	3	2	2	0.327586	0.0487318	0.297785	0.010784	1.10007
3	2	2	4	4	4	2	0	2	3	2	0.27101	0.25257	0.247187	0.0511259	1.09638
3	2	2	4	3	2	0	0	3	2	2	0.323335	0.138808	0.298332	0.0246098	1.08381
3	2	2	4	4	2	0	0	2	2	2	0.337996	0.154707	0.312802	0.015407	1.08054
0	3	1	2	4	2	2	0	1	2	1	0.357444	0.0271394	0.331203	0.0123456	1.07923
3	2	2	2	4	3	4	3	2	3	2	0.0271006	0.00225783	0.0252334	0.0042754	1.074
3	2	1	4	4	2	4	0	2	2	2	0.238571	0.0506921	0.222889	0.0405311	1.07036
4	2	2	2	4	4	2	1	3	2	2	0.062909	0.0293055	0.0588348	0.00900023	1.06925
3	2	1	4	3	2	0	0	2	2	2	0.329235	0.0150125	0.309791	0.0045039	1.06277
3	2	1	4	4	2	1	0	2	2	2	0.266781	0.0672543	0.255752	0.0365349	1.04312
3	2	1	4	4	4	1	0	2	2	2	0.283944	0.0651236	0.287558	0.0334197	0.987433
3	2	1	4	3	1	0	0	2	2	0	0.337824	0.0349821	0.347087	0.0369558	0.973311
3	2	1	4	4	2	0	0	2	2	3	0.289159	0.0456451	0.303425	0.0220104	0.952982
2	2	2	4	4	2	4	0	2	2	1	0.215403	0.0262234	0.230421	0.056706	0.934824
3	2	2	4	3	4	1	0	3	2	2	0.221733	0.0540481	0.247472	0.0594536	0.89599
2	2	1	4	4	2	0	0	2	2	2	0.297678	0.0863191	0.341922	0.0203342	0.870602
3	3	1	4	4	2	0	0	2	2	2	0.272075	0.0207621	0.318244	0.0145655	0.854925
3	2	1	4	4	2	0	1	2	2	2	0.052586	0.053868	0.0663401	0.00237494	0.792672
4	2	1	2	4	3	2	1	2	3	2	0.0497015	0.020409	0.0629985	0.010025	0.788932
2	2	1	3	2	2	2	2	2	2	2	0.0364158	0.0201799	0.0485595	0.0214189	0.749922
3	2	3	2	4	2	3	2	2	2	2	0.0436086	0.0369529	0.0648523	0.0164005	0.67243
2	2	2	4	4	2	0	0	2	2	1	0.254458	0.0025574	0.382109	0.037396	0.665928
2	2	2	4	4	4	2	0	2	3	2	0.17511	0.0334699	0.266	0.0554198	0.658309

## Sheet: Iteration4
A7	A12	A15	C16	E03	I22	P15	ABT263	Axitinib	17AAG	PD901	IMR Mean	IMR Std	K562 Mean	K562 Std	Selectivity
3	2	0	2	4	2	2	3	2	3	1	0.408435	0.0645235	0.025059	0.0119558	16.299
2	2	1	2	4	3	2	2	2	2	2	0.541047	0.049018	0.0337186	0.0137598	16.0459
3	0	1	2	3	4	2	0	2	2	1	0.72496	0.00749128	0.0452893	0.00404712	16.0073
4	2	1	2	4	3	2	1	2	2	2	0.876201	0.0785158	0.0676946	0.0297124	12.9434
4	2	1	2	4	3	2	1	3	2	2	0.798719	0.149134	0.0656532	0.0228744	12.1657
4	2	1	2	4	3	1	0	2	2	2	0.882421	0.150687	0.0828818	0.00618982	10.6467
4	2	1	2	4	3	3	0	2	2	2	0.793045	0.0605604	0.0756295	0.00907277	10.4859
3	2	1	2	4	4	2	1	2	2	2	0.788787	0.117191	0.0766324	0.0153184	10.2931
3	2	0	3	3	2	2	0	2	2	1	0.946762	0.0175328	0.0923196	0.00182109	10.2553
3	2	1	2	4	3	2	0	3	2	2	0.803731	0.13439	0.0787067	0.00224114	10.2117
4	1	1	3	4	4	2	0	2	2	2	0.854054	0.0434508	0.0863786	0.00162867	9.88733
4	2	1	2	5	3	2	0	2	2	2	0.797621	0.126333	0.0825967	0.00410035	9.65682
4	1	1	2	4	3	2	0	2	2	2	0.988713	0.0328473	0.103535	0.0323067	9.54957
4	1	1	2	4	3	0	0	2	2	2	0.867925	0.0735826	0.0915277	0.0328634	9.48265
3	2	1	2	4	3	3	0	2	2	2	0.780756	0.0935711	0.082631	0.00671043	9.4487
3	1	1	2	2	4	5	0	2	2	1	0.73495	0.0248253	0.0779907	0.0248287	9.42356
3	2	0	2	4	3	2	0	2	2	3	0.950476	0.078617	0.101086	0.00807612	9.40264
5	2	1	2	4	4	1	1	4	2	1	0.711199	0.114893	0.0758476	0.037332	9.37668
4	2	1	2	0	5	2	0	2	2	1	0.811247	0.0112198	0.0870334	0.00293225	9.32111
6	2	1	2	4	3	1	0	3	2	2	0.847641	0.130452	0.0925634	0.021997	9.15741
3	2	2	2	3	4	1	0	4	2	1	0.671907	0.0658648	0.074608	0.014985	9.00583
3	1	2	2	3	5	3	4	2	1	3	0.213951	0.0160667	0.023956	0.0129979	8.93098
3	2	1	3	3	3	2	0	2	2	1	0.719207	0.0723547	0.0808928	0.00757956	8.89086
5	2	0	2	4	2	2	0	2	2	1	0.866384	0.0850855	0.0993155	0.0115152	8.72355
3	2	1	2	5	3	2	0	2	2	2	0.862345	0.00603914	0.0992632	0.0113826	8.68746
3	2	1	2	3	3	2	0	2	4	1	0.989009	0.144177	0.116519	0.0127127	8.48799
3	0	2	2	3	6	2	0	2	2	2	0.594567	0.018145	0.070357	0.0254115	8.45072
3	2	1	2	4	3	3	0	2	2	3	0.840742	0.0884924	0.100626	0.0262077	8.35515
4	2	1	1	4	3	1	0	3	2	2	0.869381	0.0752177	0.107281	0.0363937	8.10378
3	2	1	2	4	3	1	0	2	3	2	0.828927	0.0633931	0.104935	0.00777881	7.89947
3	1	1	2	4	3	1	0	2	2	2	0.848488	0.010556	0.110072	0.0360443	7.70849
3	2	1	3	4	3	0	0	2	2	2	0.763708	0.0630577	0.102525	0.0274822	7.44897
4	2	0	2	4	3	2	0	2	2	2	0.814663	0.118087	0.109451	0.0558433	7.44316
3	2	1	2	1	4	2	0	0	2	2	1.0051	0.0935119	0.135047	0.00721739	7.44259
3	2	1	3	3	2	0	0	2	2	1	0.89622	0.079879	0.120734	0.00447475	7.42309
5	2	1	2	4	4	2	0	2	2	1	0.78286	0.0621398	0.105607	0.0222434	7.41296
4	2	1	2	5	4	2	0	2	2	1	0.657737	0.10552	0.0890459	0.0135119	7.38649
4	2	0	2	4	4	2	0	1	4	1	0.741713	0.122545	0.100873	0.00716121	7.35293
3	4	1	2	4	3	2	0	1	1	2	0.39269	0.0842906	0.0535624	0.0119697	7.33145
2	1	1	2	4	2	5	0	2	3	1	0.842476	0.109456	0.11517	0.00995905	7.31508
0	2	1	2	3	4	2	0	2	2	2	0.839895	0.033985	0.115758	0.00423769	7.25558
0	2	0	2	4	3	1	0	2	2	6	0.957282	0.0743832	0.13206	0.00648315	7.24884
4	2	2	2	4	4	2	1	3	2	2	0.55404	0.130943	0.0767617	0.0365513	7.21766
3	2	1	2	4	3	1	0	1	2	2	1.07249	0.199701	0.148666	0.00421156	7.21413
3	2	1	2	5	3	1	0	2	2	2	0.916619	0.140475	0.128235	0.028825	7.14797
4	1	1	2	4	2	3	4	2	2	1	0.434078	0.104283	0.0611582	0.0617909	7.09764
3	2	1	2	4	4	1	3	2	2	5	0.256945	0.0463556	0.0366359	0.024806	7.01347
2	2	1	2	4	3	1	0	2	2	2	0.871669	0.132307	0.12477	0.0127541	6.98623
4	2	1	2	4	3	2	0	2	3	2	0.830256	0.0993286	0.119265	0.0492979	6.96143
5	2	2	2	4	4	2	0	3	2	2	0.691772	0.185141	0.0995936	0.0145089	6.94594
2	2	1	2	4	2	1	2	2	3	1	0.574499	0.0562719	0.08274	0.0448163	6.94342
4	2	1	1	4	3	2	0	2	2	2	0.782604	0.0846663	0.113201	0.0472011	6.91338
3	2	1	1	4	3	1	0	2	2	2	0.920912	0.133493	0.133385	0.00964275	6.90417
3	2	1	2	4	3	1	0	2	2	2	0.862242	0.0661633	0.125487	0.0144092	6.87115
3	2	2	2	3	4	2	1	2	2	1	0.670006	0.220774	0.0977611	0.0227045	6.85351
2	2	1	2	5	2	1	0	2	2	1	0.954071	0.0836291	0.139991	0.00730204	6.81521
6	2	1	2	4	2	1	1	2	2	1	0.782186	0.0971151	0.116975	0.0337817	6.68681
3	2	2	1	3	4	2	0	2	2	1	0.792928	0.161035	0.118601	0.0125775	6.68566
3	2	0	2	3	3	2	0	2	4	2	0.882233	0.137269	0.132362	0.0267099	6.66531
3	2	2	1	4	4	2	0	3	2	1	0.703566	0.106468	0.106791	0.00783699	6.58827
3	2	2	2	0	4	2	0	2	3	2	0.798711	0.0148509	0.121647	0.01468	6.56583
5	2	1	2	4	3	2	0	2	2	2	0.793058	0.135889	0.121201	0.0566028	6.54333
1	2	1	2	4	3	2	0	2	3	1	0.962532	0.0977346	0.147207	0.00640251	6.53862
3	2	1	2	5	3	2	0	2	2	1	0.766633	0.105696	0.117535	0.0279854	6.52259
3	2	0	2	1	4	2	0	0	4	2	0.983091	0.0322154	0.150836	0.0290953	6.51759
4	2	1	2	4	3	2	0	2	1	2	0.828683	0.10469	0.127207	0.0423889	6.51443
4	2	1	2	4	3	1	0	3	2	2	0.798659	0.119473	0.123045	0.0308348	6.49078
3	2	1	2	4	3	2	0	1	2	2	0.806449	0.0378026	0.125093	0.023023	6.4468
3	2	1	2	4	3	1	0	2	2	3	0.91066	0.0799067	0.141411	0.0455567	6.43979
6	2	1	2	4	4	1	0	3	2	2	0.741741	0.0576193	0.115298	0.0508613	6.43326
3	2	1	2	4	4	6	0	4	0	2	0.617651	0.0424516	0.0969657	0.0174327	6.36979
3	2	1	2	4	3	1	0	2	1	2	0.866142	0.122474	0.136164	0.0410102	6.36103
4	2	2	2	4	3	2	0	2	2	2	0.767315	0.0500944	0.120868	0.0100063	6.34837
4	2	1	2	4	4	2	0	1	4	2	0.638251	0.127505	0.100735	0.0210895	6.33597
3	2	1	1	4	3	2	0	2	2	2	0.889165	0.127393	0.141193	0.00785515	6.29751
2	2	1	2	3	3	1	0	3	2	2	0.943609	0.0916786	0.149843	0.0502235	6.29732
3	2	1	2	4	3	4	0	2	2	1	0.711356	0.0742594	0.113064	0.0559571	6.29162
3	2	2	2	2	4	2	0	2	2	1	0.852769	0.0264275	0.135645	0.0126819	6.28678
1	2	1	2	4	4	2	0	1	2	2	0.812625	0.0128214	0.132438	0.0035643	6.13587
6	2	1	2	3	2	1	1	2	3	1	0.91463	0.0699251	0.149112	0.0187193	6.13387
3	2	1	2	4	3	1	0	3	2	3	0.780742	0.110546	0.127456	0.0723269	6.12558
3	2	1	2	4	2	2	0	3	2	1	0.863982	0.0261749	0.141944	0.016278	6.08677
3	2	1	2	4	3	2	1	2	2	2	0.735097	0.191321	0.121353	0.040626	6.05749
3	2	1	2	4	5	2	0	2	2	1	0.87633	0.132944	0.146828	0.0511811	5.96843
3	2	1	2	4	3	1	1	2	2	2	0.705171	0.0800104	0.118418	0.0329845	5.95493
3	2	1	3	4	2	1	0	1	2	2	0.687854	0.0562679	0.115634	0.0293903	5.94856
3	2	2	1	4	3	2	0	2	2	3	0.77789	0.111038	0.131016	0.0186958	5.93737
3	2	0	2	4	3	1	0	2	2	2	1.06788	0.126275	0.179859	0.0697797	5.93729
2	2	1	2	4	2	1	1	2	2	1	0.86222	0.15059	0.145345	0.0240985	5.93223
3	2	2	1	4	3	2	0	3	1	3	0.7591	0.0642274	0.128228	0.0602308	5.91991
3	2	2	2	2	4	2	0	2	2	2	0.725229	0.142999	0.122514	0.00485234	5.91955
2	2	1	2	4	3	2	0	2	3	1	0.855959	0.0564485	0.144828	0.0565866	5.91016
3	2	1	2	3	3	3	0	2	2	2	0.850861	0.222328	0.144244	0.0315803	5.89877
6	2	1	2	4	2	0	0	2	2	1	0.793078	0.0434894	0.134802	0.0214157	5.88327
3	1	1	2	4	4	1	0	2	2	4	0.8242	0.0689401	0.140315	0.0590441	5.87391
6	2	1	2	4	2	2	0	2	2	1	0.826308	0.143519	0.141032	0.0321681	5.859
4	2	1	2	3	3	2	0	3	2	2	0.773263	0.0691897	0.132002	0.0537569	5.85797
3	2	1	2	3	3	2	0	2	4	2	0.90367	0.186341	0.155599	0.0190742	5.80769
3	1	2	2	3	4	2	0	2	2	1	0.700612	0.0694689	0.121068	0.0391053	5.78691
3	2	0	2	0	3	2	0	3	2	2	1.20396	0.143114	0.208064	0.0212421	5.78648
4	2	1	2	2	3	2	3	1	1	2	0.491942	0.220376	0.085216	0.0378733	5.77288
2	2	1	2	4	2	3	0	2	4	4	1.01261	0.132238	0.178788	0.0462914	5.66376
4	2	1	2	3	2	2	0	3	2	2	0.840787	0.0647578	0.149133	0.0198106	5.63784
4	2	2	2	4	3	3	0	2	2	2	0.639311	0.0414666	0.113615	0.020987	5.62698
2	1	1	2	4	2	1	0	2	2	1	1.01189	0.0855514	0.18009	0.0216918	5.61878
0	2	1	2	4	3	1	0	2	2	2	0.813863	0.0384207	0.144898	0.0352739	5.61679
4	2	1	2	4	4	2	1	2	2	1	0.635427	0.00589863	0.113506	0.0606819	5.59818
3	2	1	2	4	3	1	0	3	2	2	0.826691	0.0310212	0.147673	0.0467987	5.59812
3	2	1	2	3	4	1	0	2	2	3	0.753232	0.0369641	0.13471	0.0438552	5.59149
3	2	1	2	4	3	2	0	2	2	6	0.811688	0.0349152	0.146183	0.0511841	5.55255
3	2	1	2	3	4	3	0	3	2	1	0.729316	0.0536937	0.131354	0.0436811	5.5523
3	2	1	2	4	2	2	0	3	2	3	0.923259	0.0648314	0.166516	0.0359597	5.54457
3	2	2	2	4	3	0	0	1	2	2	0.895086	0.111084	0.161489	0.00324201	5.54269
3	2	1	2	4	2	2	0	1	2	1	0.931773	0.127768	0.16819	0.00893308	5.54001
3	2	2	2	5	3	1	0	2	2	1	0.71731	0.117338	0.129824	0.00897292	5.52524
3	2	1	2	4	2	3	0	2	0	1	0.969712	0.102165	0.17575	0.0236475	5.51758
5	2	2	2	4	3	2	0	2	2	1	0.697411	0.146327	0.126539	0.0167974	5.51142
3	2	0	3	0	2	2	0	2	2	1	1.00016	0.0871546	0.18155	0.0755928	5.50904
5	2	2	2	4	2	2	0	2	2	1	0.797856	0.227596	0.14501	0.0244919	5.50207
4	2	1	1	4	2	3	0	2	2	2	0.877205	0.0359955	0.1599	0.0226487	5.48595
3	2	1	2	4	3	3	0	2	1	3	0.77779	0.116036	0.142333	0.0360554	5.46457
4	2	2	2	3	4	2	0	2	1	1	0.799261	0.0809793	0.147093	0.0536526	5.43371
3	2	1	2	4	4	2	0	2	6	2	0.764129	0.114225	0.140854	0.0434623	5.42498
3	2	0	2	2	3	1	0	2	2	2	1.00783	0.111576	0.185825	0.0190956	5.42357
3	2	1	2	4	3	2	0	2	2	3	0.810408	0.174905	0.150292	0.0488201	5.39221
3	2	2	2	3	4	2	0	2	2	2	0.747384	0.099664	0.139695	0.038814	5.35013
3	2	1	2	4	5	2	0	2	2	2	0.710973	0.179763	0.133765	0.0343128	5.31511
2	2	1	2	4	2	1	0	2	1	1	0.982514	0.0769412	0.185529	0.0212803	5.29574
3	2	2	3	0	3	1	0	2	2	3	0.698892	0.0538955	0.132494	0.0107056	5.27492
2	2	1	2	4	2	1	0	2	3	1	0.936161	0.105765	0.177607	0.0138586	5.27096
3	2	1	2	3	3	1	0	2	2	2	0.852545	0.107829	0.161989	0.0343337	5.26299
3	2	1	2	4	4	2	0	3	2	3	0.797067	0.089924	0.151568	0.0530705	5.2588
2	2	1	2	4	3	1	0	2	2	1	0.870202	0.0275657	0.165513	0.0325635	5.2576
3	2	2	2	4	3	1	0	2	2	2	0.681785	0.121149	0.129698	0.011319	5.25671
3	2	2	3	4	2	1	0	3	2	2	0.736532	0.202874	0.140407	0.0437274	5.24571
4	1	2	2	4	4	1	4	1	2	1	0.274615	0.0689769	0.0525494	0.0571862	5.22586
3	2	1	2	4	2	1	0	2	2	3	0.852878	0.0522558	0.163311	0.0296829	5.22243
3	2	2	2	3	3	3	0	2	2	2	0.82361	0.125028	0.157782	0.0229068	5.21991
3	2	2	2	3	4	2	0	3	2	1	0.74684	0.10545	0.143855	0.0732833	5.19163
3	2	2	2	3	4	2	0	2	3	1	0.718713	0.0910145	0.138452	0.0356511	5.19107
2	2	1	2	4	2	2	0	2	3	1	0.938711	0.0651285	0.181521	0.0144671	5.17138
2	2	1	2	4	2	1	0	3	2	1	0.812666	0.0762953	0.157226	0.0400514	5.16878
3	2	1	2	4	4	1	0	1	2	2	0.749413	0.0643384	0.145974	0.0486806	5.13389
3	2	0	2	1	3	2	0	2	2	2	0.900355	0.0847494	0.176428	0.0123026	5.10325
3	4	2	2	1	2	2	0	5	2	2	0.339172	0.0333004	0.0664997	0.0446406	5.10035
2	2	1	2	4	2	1	0	2	4	2	0.822289	0.129584	0.162452	0.00349054	5.06174
5	2	2	2	4	3	1	0	2	2	1	0.656711	0.135501	0.130289	0.0288809	5.0404
2	2	1	2	4	4	3	2	2	2	2	0.436594	0.0570411	0.0876462	0.0411307	4.98132
3	2	2	2	4	3	2	0	2	2	2	0.669605	0.0989154	0.134594	0.0217467	4.97501
3	2	1	2	4	3	1	0	2	2	6	0.767712	0.102102	0.155134	0.0466885	4.9487
2	2	0	2	4	2	1	0	2	2	1	0.882837	0.0978546	0.179914	0.0116125	4.90699
2	2	1	2	4	2	2	0	1	2	1	0.833657	0.0873415	0.170986	0.0169391	4.87559
3	2	2	3	3	4	2	0	2	2	1	0.609682	0.118199	0.125899	0.00981089	4.84263
2	2	2	2	4	3	1	0	2	2	0	0.809344	0.0525741	0.167803	0.013401	4.82317
2	2	1	2	4	2	0	0	2	2	1	0.931437	0.0337648	0.193471	0.00131182	4.81434
3	2	1	2	1	3	2	0	2	2	2	0.928183	0.160755	0.193022	0.0137159	4.8087
3	2	1	2	4	3	2	0	2	1	2	0.756158	0.179147	0.157651	0.0456583	4.79642
3	2	1	2	4	2	1	0	2	1	1	0.871369	0.0723714	0.182513	0.0289462	4.77429
2	2	1	2	4	2	2	0	1	3	1	0.927474	0.115903	0.194364	0.00754005	4.77185
3	2	1	3	4	4	2	0	3	2	6	0.56508	0.114001	0.118833	0.0424347	4.75522
3	2	2	2	5	3	2	0	2	2	2	0.705409	0.0792699	0.148797	0.0407594	4.74074
3	2	1	3	4	3	1	0	2	2	2	0.746319	0.14249	0.157719	0.0825482	4.73195
3	2	1	2	2	4	2	0	0	4	0	0.822292	0.0271301	0.173885	0.014916	4.72895
1	1	2	2	3	3	2	0	2	2	0	0.805248	0.136296	0.170763	0.0105509	4.71558
4	2	2	2	2	3	2	0	2	2	1	0.89322	0.124324	0.189785	0.0172054	4.70647
2	2	1	2	4	2	1	0	0	2	1	1.13601	0.160618	0.241959	0.0272929	4.69507
3	2	2	2	0	4	2	0	2	2	2	0.812768	0.044781	0.173571	0.0344706	4.68262
3	2	1	3	4	2	2	0	2	2	1	0.692568	0.0789956	0.148492	0.0557375	4.66399
3	2	2	2	0	3	2	1	2	2	3	0.91342	0.114948	0.196731	0.0285934	4.643
3	2	1	0	4	2	2	0	3	2	2	0.916694	0.0850238	0.19776	0.0068131	4.63539
2	2	2	2	4	2	1	0	3	2	1	0.837042	0.11706	0.181042	0.0280626	4.62346
3	2	1	1	4	2	1	0	2	2	4	1.07552	0.155663	0.23334	0.0133248	4.60924
4	2	1	2	4	3	2	0	3	2	2	0.794279	0.111409	0.172375	0.022392	4.60786
2	2	1	2	4	2	2	0	0	2	1	1.01085	0.0130342	0.21993	0.0269816	4.59622
0	2	1	2	4	3	1	0	2	2	6	0.727677	0.0638487	0.159428	0.0617319	4.56431
3	2	2	2	2	3	2	0	3	1	2	0.817654	0.176551	0.179179	0.0188693	4.56333
1	2	1	2	4	2	1	0	2	2	1	0.894061	0.054629	0.197224	0.00648942	4.53322
3	2	1	2	2	3	2	0	2	2	0	0.915375	0.104837	0.20265	0.0163944	4.51703
3	2	2	2	4	5	2	0	2	2	2	0.661899	0.074401	0.147376	0.00413139	4.49123
6	2	2	2	0	3	2	5	3	2	2	0.109404	0.11046	0.0246013	0.026721	4.44706
4	5	1	2	3	3	1	0	3	2	3	0.377808	0.0594913	0.0850352	0.05146	4.44296
3	2	1	2	4	2	1	0	2	2	1	0.773535	0.0760752	0.174856	0.0230728	4.42384
3	2	2	2	0	3	2	0	2	2	3	0.965449	0.180507	0.218461	0.0093309	4.41933
3	2	2	2	2	3	1	0	2	2	2	0.910939	0.0857393	0.207167	0.0215737	4.39713
3	2	1	2	2	4	1	0	2	2	1	0.843319	0.042516	0.196076	0.0725958	4.30099
3	2	2	2	3	4	3	0	2	2	1	0.662102	0.0755162	0.155529	0.0900599	4.2571
3	2	1	2	3	4	1	0	2	2	2	0.811676	0.0867805	0.190702	0.0392046	4.25625
2	2	1	2	4	4	1	0	2	3	1	0.748962	0.0526067	0.177451	0.0953691	4.22067
1	2	1	2	4	2	1	0	2	3	1	0.933145	0.103314	0.222696	0.0345684	4.19022
3	2	1	2	5	1	1	0	1	2	2	0.94319	0.150533	0.225587	0.00432606	4.18105
4	2	1	2	4	3	2	0	1	2	2	0.779628	0.113299	0.187402	0.0309125	4.16019
3	2	0	2	0	3	2	0	2	2	2	0.911003	0.171706	0.219357	0.0206512	4.15306
4	2	1	2	3	3	2	0	2	2	2	0.790312	0.0268512	0.191423	0.0701811	4.12863
2	2	2	2	3	4	2	0	2	2	1	0.63109	0.0675747	0.153757	0.0612327	4.10447
3	2	2	2	3	4	1	0	2	2	1	0.602077	0.114836	0.14767	0.0209569	4.07718
3	2	2	1	4	2	2	0	2	2	0	1.03902	0.175114	0.255535	0.0154281	4.06607
5	2	2	2	3	2	1	0	2	2	3	0.92976	0.168134	0.229641	0.0164804	4.04876
2	2	1	2	4	2	1	0	2	2	1	0.897769	0.069658	0.224298	0.0276056	4.00257
3	2	2	2	3	4	2	0	2	2	1	0.812357	0.115026	0.20341	0.169278	3.99369
3	2	3	2	4	3	2	1	2	2	1	0.616757	0.0661979	0.156039	0.03078	3.95259
2	2	1	3	4	2	1	0	2	2	1	0.708013	0.0434785	0.180339	0.0670247	3.92601
4	0	2	2	3	2	2	1	2	3	2	0.829797	0.0912231	0.211837	0.0705328	3.91716
2	2	1	2	4	2	1	0	2	2	0	0.886308	0.121207	0.230547	0.0128465	3.84437
3	2	2	2	3	4	2	0	1	2	1	0.631083	0.0335739	0.165909	0.019005	3.8038
4	2	2	2	5	4	2	0	3	2	2	0.573067	0.0404229	0.152367	0.0681598	3.7611
3	2	2	2	4	4	1	0	1	0	1	0.703293	0.0878695	0.18714	0.0561813	3.75811
4	2	2	3	2	2	2	0	2	2	1	0.616099	0.0302749	0.165219	0.0211239	3.72898
2	2	1	2	4	2	1	0	1	2	1	0.896319	0.0449213	0.244986	0.0250825	3.65865
2	2	1	1	4	2	1	0	2	2	1	1.02483	0.115713	0.281866	0.0442397	3.6359
3	2	1	2	4	5	2	1	2	2	2	0.700903	0.110013	0.19403	0.102	3.61234
2	2	1	2	3	2	4	0	2	2	2	0.821349	0.160228	0.232453	0.0378907	3.53339
3	2	3	2	3	4	2	0	2	2	1	0.695476	0.135446	0.199481	0.0427996	3.48643
2	2	1	2	3	2	1	0	2	2	1	1.00721	0.0701029	0.290646	0.0224416	3.46542
2	2	1	2	3	2	3	0	2	2	4	0.835628	0.0211288	0.241141	0.0284436	3.46532
3	2	1	2	1	2	4	0	2	1	3	0.939812	0.051966	0.273366	0.0185431	3.43793
6	2	1	1	0	2	1	0	0	2	1	1.02515	0.0881288	0.29945	0.0306406	3.42344
3	3	1	2	4	3	1	0	2	2	2	0.392249	0.0531081	0.116936	0.0213953	3.3544
2	2	2	2	0	3	2	0	2	2	1	0.884254	0.0837347	0.264096	0.00552382	3.34823
2	2	2	2	4	4	2	0	1	2	1	0.68641	0.0606782	0.205031	0.00656224	3.34784
4	2	2	2	4	5	2	0	3	2	2	0.635818	0.0586894	0.191882	0.0759179	3.3136
2	2	1	2	4	1	1	0	2	2	1	0.935149	0.120521	0.28336	0.0607803	3.30021
3	2	2	2	3	4	2	0	2	2	0	0.581927	0.0417954	0.181354	0.10261	3.20878
3	2	1	2	2	2	1	0	3	2	2	0.9734	0.0543782	0.303382	0.0490207	3.2085
3	2	1	2	5	4	2	0	2	2	2	0.645437	0.057842	0.203568	0.0885602	3.17062
3	3	0	3	4	3	2	0	2	2	2	0.368872	0.0456679	0.120269	0.0336867	3.06705
3	2	2	2	3	2	0	0	2	2	2	1.02296	0.0788738	0.336588	0.0478283	3.03922
4	2	0	3	4	4	2	0	2	2	2	0.69041	0.00921474	0.23038	0.0120736	2.99683
3	2	2	2	3	5	2	0	2	2	1	0.663153	0.0759373	0.225033	0.0550707	2.94692
3	2	2	3	4	3	1	0	2	2	0	0.511586	0.0485326	0.179596	0.0166615	2.84854
3	3	2	6	3	4	2	0	2	1	1	0.380634	0.0913632	0.13373	0.0128206	2.84628
4	2	1	2	4	5	2	0	2	2	1	0.682437	0.0852527	0.245652	0.0204593	2.77806
3	2	2	2	3	2	3	0	1	1	1	0.871086	0.103389	0.314154	0.0531309	2.7728
3	2	0	2	2	2	2	0	2	2	1	1.02969	0.130104	0.381324	0.0584183	2.70029
2	3	1	2	3	1	2	0	2	2	2	0.538409	0.185535	0.203785	0.0392334	2.64204
3	2	2	2	4	4	2	0	1	2	3	0.61085	0.119452	0.232258	0.0835834	2.63004
4	3	1	2	4	3	2	0	2	2	2	0.346788	0.0440862	0.134103	0.0827262	2.58597
2	1	1	2	3	4	2	0	2	2	1	0.891908	0.00804903	0.356172	0.446823	2.50415
3	2	2	1	3	2	2	0	2	3	3	0.843626	0.227437	0.341519	0.037357	2.47022
3	1	2	2	3	5	3	4	2	2	0	0.185747	0.0243262	0.0763181	0.0536104	2.43386
3	3	1	2	4	3	2	0	2	2	2	0.384599	0.0378435	0.158186	0.0439706	2.43131
3	3	1	2	3	3	1	0	2	2	2	0.352603	0.0236786	0.148822	0.0235	2.36929
4	2	2	1	5	4	2	4	3	1	1	0.13001	0.0198448	0.0557949	0.0372072	2.33014
5	3	2	2	4	2	1	0	2	2	1	0.384311	0.0908155	0.16624	0.0459353	2.31178
3	1	1	2	2	3	2	0	2	2	2	0.974149	0.0696292	0.421612	0.301559	2.31053
3	2	4	2	4	2	1	0	3	2	0	0.560686	0.140694	0.246839	0.032789	2.27146
3	1	2	2	2	2	2	0	2	1	2	1.01413	0.0444381	0.453601	0.0363138	2.23573
3	2	1	2	1	2	2	0	0	2	2	1.09846	0.0634453	0.502097	0.0845808	2.18775
3	2	1	2	2	0	2	0	0	2	2	1.16544	0.103779	0.536105	0.0232568	2.17391
3	3	1	2	1	3	2	0	2	2	1	0.387092	0.039475	0.178879	0.0317155	2.16399
3	2	3	3	4	3	1	0	2	2	1	0.467558	0.058484	0.223454	0.0471098	2.09241
3	2	2	1	2	2	2	2	3	2	2	0.697535	0.201271	0.334398	0.0390628	2.08594
2	3	1	2	4	2	1	0	2	2	1	0.389608	0.0317062	0.190352	0.0476005	2.04678
3	3	2	2	1	3	2	0	2	2	2	0.317152	0.0226621	0.158661	0.0396284	1.99892
4	3	1	2	3	4	2	0	2	2	2	0.351555	0.0674554	0.184627	0.0322074	1.90413
3	3	2	2	1	2	1	0	2	2	2	0.360308	0.0920366	0.195397	0.0203484	1.84398
3	2	0	4	4	3	2	0	2	2	2	0.448029	0.019601	0.253329	0.0837956	1.76857
2	3	2	2	3	2	2	0	2	1	1	0.352092	0.0377957	0.202137	0.0693554	1.74185
3	3	2	1	2	2	2	0	2	2	1	0.386862	0.086243	0.227422	0.0553309	1.70107
3	2	2	2	5	4	2	3	2	2	1	0.146831	0.0366389	0.0879639	0.0657808	1.66921
4	3	2	2	5	4	1	0	2	2	2	0.275312	0.0548242	0.165882	0.0102417	1.65969
3	2	2	2	3	4	2	0	2	1	1	0.657302	0.115008	0.404309	0.381563	1.62574
3	2	1	2	0	3	2	5	3	2	2	0.0482113	0.00431608	0.0339018	0.0402354	1.42208
3	3	2	1	4	2	2	0	2	3	1	0.34091	0.0573751	0.24002	0.0296605	1.42034
3	3	1	3	4	3	1	0	2	2	1	0.34038	0.0682455	0.251257	0.0507059	1.35471
3	3	1	3	3	4	1	0	2	2	1	0.328198	0.0585455	0.261903	0.100324	1.25313
0	3	1	5	4	2	1	0	2	2	2	0.360797	0.0487533	0.310358	0.0197068	1.16252
3	3	2	2	3	4	2	0	2	2	1	0.299051	0.0528691	0.262427	0.0669033	1.13956
2	6	2	2	5	4	2	3	2	2	1	1.00117	0.0748771	0.9427	0.103283	1.06202
5	30	5	5	25	20	5	25	5	5	2.5	0.0366462	0.0111977	0.0464611	0.0436195	0.788752

## Sheet: Iteration5
A7	A12	A15	C16	E03	I22	P15	ABT263	Axitinib	17AAG	PD901	IMR Mean	IMR Std	K562 Mean	K562 Std	Selectivity
3	2	1	2	4	3	2	3	2	2	2	0.537045	0.103876	0.0105503	0.000737446	50.9035
4	2	1	2	4	3	2	3	2	6	3	0.371354	0.210452	0.00781457	0.00172565	47.5208
4	1	1	2	4	3	2	1	4	2	2	0.792708	0.0723824	0.0173803	0.00699672	45.6095
4	2	1	2	4	3	2	4	2	2	2	0.284357	0.0666652	0.00632684	0.00108783	44.9445
4	1	1	2	4	4	2	3	3	2	2	0.471719	0.0514269	0.010501	0.000957041	44.9215
4	2	1	2	4	3	2	3	2	2	3	0.387573	0.196842	0.00899743	0.00111388	43.0759
4	2	1	2	4	3	2	3	1	2	2	0.42023	0.0526773	0.0112518	0.0022181	37.3478
4	2	1	2	3	3	2	3	2	2	2	0.434596	0.115366	0.0119493	0.00105428	36.3701
4	2	1	2	4	3	1	1	4	2	2	0.709477	0.0680125	0.0229917	0.00508587	30.858
4	2	1	2	4	3	2	1	4	2	3	0.698376	0.0746762	0.0227046	0.00877925	30.7592
4	2	1	1	4	3	2	1	4	2	2	0.740051	0.0269278	0.0241768	0.0119338	30.6099
4	1	1	2	4	3	2	3	2	2	2	0.569082	0.0707895	0.0188993	0.00929038	30.1113
4	2	1	2	5	3	2	3	2	2	2	0.329437	0.0313912	0.0119559	0.00697689	27.5544
4	2	1	2	4	4	2	1	3	2	2	0.699718	0.045466	0.0258259	0.00888118	27.0936
6	2	1	2	4	2	2	3	2	2	2	0.422651	0.273692	0.0156692	0.00851051	26.9732
4	1	1	2	2	4	5	6	2	2	1	0.20742	0.0354529	0.00799441	0.00115546	25.9457
1	2	1	2	4	3	2	3	3	2	3	0.433901	0.0556499	0.0167386	0.00691332	25.9222
4	2	6	2	4	3	2	0	6	2	2	0.423975	0.0696747	0.0173704	0.00191861	24.408
4	2	1	2	4	3	2	1	4	3	2	0.696344	0.0702392	0.0286399	0.0082127	24.3138
4	3	1	2	4	3	2	1	4	2	2	0.633327	0.0661555	0.0265225	0.00660097	23.8789
4	2	1	2	4	3	2	3	2	1	2	0.420938	0.123458	0.0176463	0.0104803	23.8541
4	2	1	2	4	2	2	1	4	2	2	0.651132	0.039495	0.0273278	0.00992125	23.8267
4	2	1	1	4	4	2	1	3	2	2	0.707883	0.0387009	0.0298071	0.0120513	23.7488
6	2	6	2	4	3	2	1	2	2	2	0.453737	0.339346	0.0192862	0.00358349	23.5265
4	2	1	2	4	3	2	1	5	2	2	0.716234	0.0694782	0.0313449	0.00762282	22.8501
4	2	2	2	4	3	2	2	2	2	2	0.675746	0.0888007	0.0300878	0.0134296	22.4591
6	2	1	2	4	3	1	3	2	2	3	0.479591	0.265984	0.0216345	0.0152681	22.1678
4	2	1	0	3	3	2	1	2	2	3	0.904877	0.0549407	0.0408828	0.00828767	22.1335
6	2	1	1	4	3	2	1	2	2	2	0.678454	0.024713	0.0306596	0.00852238	22.1286
4	2	1	2	4	3	2	1	4	2	2	0.776659	0.0872114	0.0352033	0.0240426	22.0621
4	2	1	2	3	3	2	1	4	2	2	0.780899	0.0937462	0.0367524	0.00922949	21.2476
4	2	1	2	4	3	2	2	4	2	2	0.543036	0.0657686	0.0260004	0.0221619	20.8857
4	2	1	2	3	4	2	1	3	2	2	0.718372	0.103867	0.035151	0.0144025	20.4367
5	2	3	2	4	3	2	3	3	2	3	0.436227	0.163111	0.0216064	0.0157587	20.1897
4	2	1	2	4	3	2	1	3	3	2	0.767365	0.0687433	0.0380348	0.00819298	20.1754
4	2	1	3	5	3	6	1	2	2	2	0.621118	0.0289257	0.0316093	0.0120783	19.6498
4	2	0	2	4	3	2	1	2	2	2	0.745654	0.0994782	0.0380577	0.0178862	19.5927
3	2	1	2	4	3	2	1	4	2	2	0.768045	0.0819535	0.0396474	0.0121326	19.3719
5	2	1	2	4	3	2	3	2	2	2	0.519282	0.101071	0.0271904	0.0212978	19.098
4	2	0	2	4	3	2	1	4	2	2	0.820403	0.168204	0.043201	0.0254647	18.9904
4	2	1	2	4	3	1	1	3	2	2	0.684454	0.0699591	0.0364663	0.00290164	18.7695
5	2	1	2	4	4	2	1	3	2	2	0.728152	0.0582082	0.0390545	0.024369	18.6445
5	2	1	2	4	3	2	1	4	2	2	0.76079	0.0573186	0.0410388	0.0174894	18.5383
6	1	1	2	4	3	2	1	2	2	2	0.772693	0.0213526	0.0420793	0.0122503	18.3628
5	1	1	2	4	4	2	0	2	2	3	0.725398	0.0256114	0.039627	0.0181973	18.3056
4	2	1	1	4	3	2	3	2	2	2	0.521253	0.197687	0.0289571	0.0314192	18.0009
4	2	1	2	4	4	2	1	4	2	2	0.604282	0.0690547	0.0339302	0.0162178	17.8096
4	2	1	2	4	3	2	3	3	2	2	0.399536	0.211647	0.022438	0.0251002	17.8062
4	2	1	2	4	4	2	1	3	3	2	0.628687	0.065382	0.0359546	0.0161989	17.4856
4	2	1	1	4	3	2	1	2	2	2	0.719581	0.0337084	0.0412086	0.00773885	17.4619
4	2	1	2	4	3	3	1	4	2	2	0.680605	0.0504539	0.0391427	0.0202224	17.3878
4	2	1	2	4	3	2	1	4	1	2	0.711102	0.0858013	0.0415929	0.0194032	17.0967
6	2	2	2	4	3	2	1	2	2	2	0.72434	0.0893586	0.0429849	0.00733907	16.8511
5	2	3	2	4	3	2	3	3	4	3	0.233752	0.22325	0.0139336	0.00387498	16.7761
6	2	1	2	4	3	2	2	2	2	2	0.648415	0.0905058	0.0390936	0.017247	16.5862
4	2	1	2	4	4	2	1	3	2	3	0.652235	0.0737637	0.039368	0.0154666	16.5676
4	1	1	2	4	3	2	1	2	2	2	0.734753	0.0834093	0.0445119	0.0075191	16.5069
4	2	1	2	4	3	2	1	2	1	2	0.748504	0.0832805	0.0455077	0.0121789	16.4479
4	2	1	2	4	3	2	0	4	2	2	0.859067	0.0322315	0.0524343	0.0177267	16.3837
5	2	1	2	4	3	2	1	2	2	2	0.743392	0.0855926	0.0456088	0.0112049	16.2993
4	2	1	2	4	3	1	1	2	2	2	0.657036	0.0913078	0.0410608	0.00759945	16.0015
6	2	1	2	4	3	2	1	2	3	2	0.810944	0.036808	0.0507669	0.00319368	15.9739
4	2	1	2	4	4	2	1	3	1	2	0.747248	0.0778654	0.047141	0.01229	15.8513
6	0	1	2	3	3	2	0	2	2	1	0.862565	0.0941349	0.0547242	0.0158205	15.762
4	2	1	2	4	4	2	2	3	2	2	0.501801	0.0743187	0.0318471	0.0182836	15.7566
4	2	1	2	4	3	3	3	2	2	2	0.47119	0.097093	0.0300669	0.038342	15.6714
4	2	0	2	4	3	2	3	2	2	2	0.511099	0.0907853	0.0328447	0.0329729	15.5611
3	2	2	2	4	2	2	3	2	2	2	0.352731	0.133798	0.022746	0.00611252	15.5074
6	2	1	2	4	3	2	1	3	2	2	0.799296	0.0917543	0.0518665	0.0136862	15.4106
6	2	1	2	4	3	2	1	1	2	2	0.716215	0.104353	0.0467511	0.00437931	15.3197
5	2	0	2	4	4	2	1	2	2	2	0.611645	0.153753	0.0400844	0.0214027	15.2589
4	2	1	2	4	3	2	3	2	2	2	0.359973	0.0590583	0.0236217	0.022958	15.2391
6	2	0	2	4	3	2	1	2	2	2	0.627366	0.0680988	0.0412593	0.0148983	15.2055
4	2	1	2	4	3	1	3	2	2	2	0.369461	0.12397	0.0246549	0.0220354	14.9853
4	2	1	2	4	4	2	1	3	2	1	0.728159	0.124537	0.0497746	0.0302672	14.6291
4	2	1	2	4	3	2	1	2	2	3	0.748649	0.0849829	0.0511925	0.0167308	14.6242
4	2	1	2	4	3	2	1	4	2	1	0.738153	0.0727437	0.0509189	0.0311752	14.4966
4	2	2	2	4	4	1	1	0	2	2	0.729392	0.0423961	0.0516171	0.0212554	14.1308
6	2	1	2	4	3	2	1	2	1	2	0.658728	0.0693552	0.0479316	0.00490489	13.7431
5	2	3	2	4	3	2	2	2	2	2	0.575801	0.101639	0.0425269	0.010595	13.5397
6	3	1	2	4	3	2	1	2	2	2	0.685203	0.330009	0.0511601	0.00870404	13.3933
4	3	1	2	4	3	3	1	2	2	2	0.532729	0.16644	0.0399045	0.00924441	13.3501
4	2	1	2	4	4	1	1	3	2	2	0.686904	0.0331592	0.0516364	0.0285071	13.3027
4	2	1	2	4	4	2	1	2	2	2	0.713177	0.0561901	0.0536783	0.0216053	13.2861
6	2	1	2	4	3	2	1	2	2	1	0.767814	0.0759345	0.0579071	0.00294747	13.2594
5	2	3	2	4	3	2	1	2	3	2	0.739683	0.114276	0.0558204	0.0160299	13.2511
4	2	1	2	5	3	2	1	4	2	2	0.649728	0.0689104	0.0491839	0.0224945	13.2102
4	1	1	2	4	4	2	1	3	2	2	0.699943	0.0634944	0.0535839	0.0112076	13.0626
6	2	1	2	4	4	2	1	2	2	2	0.712965	0.0462919	0.0551001	0.00857682	12.9394
6	2	1	2	4	3	1	1	2	2	2	0.731948	0.0885252	0.056605	0.0151973	12.9308
4	2	1	2	4	4	3	1	3	2	2	0.572738	0.0618572	0.0448009	0.0172904	12.7841
4	2	1	2	5	3	2	1	2	2	2	0.713321	0.0243441	0.0561415	0.0325515	12.7058
4	2	1	2	3	3	2	1	2	2	2	0.801206	0.0562521	0.063688	0.0327095	12.5802
4	2	2	2	4	3	2	1	4	2	2	0.7663	0.0511307	0.0613275	0.027443	12.4952
4	3	1	2	4	3	2	3	2	2	2	0.130325	0.11235	0.0104753	0.00465295	12.4411
5	2	3	2	4	3	2	1	1	2	2	0.765423	0.056408	0.0617234	0.0206212	12.4008
4	2	1	3	4	3	2	1	2	2	2	0.687304	0.0686824	0.0554935	0.0195	12.3853
5	2	3	2	4	3	2	1	3	2	2	0.7032	0.147754	0.0571155	0.0240029	12.3119
4	2	1	3	4	4	2	1	3	2	2	0.605831	0.153142	0.0492326	0.0227256	12.3055
5	2	3	2	4	4	2	1	2	2	2	0.706487	0.0894865	0.0574903	0.0169001	12.2888
4	2	2	2	4	3	2	3	2	2	2	0.3939	0.083456	0.0320668	0.0246282	12.2837
3	2	1	3	4	3	2	1	2	2	3	0.810791	0.119543	0.0662539	0.0134312	12.2376
3	2	1	2	4	3	3	0	4	2	2	0.806021	0.125829	0.0662786	0.00249013	12.1611
4	2	3	2	4	3	1	3	3	2	2	0.497518	0.172767	0.0409233	0.0262321	12.1573
4	2	1	2	4	3	2	1	1	2	2	0.707502	0.0544944	0.0582959	0.0333031	12.1364
4	2	1	3	4	3	2	3	2	2	2	0.44641	0.21715	0.037211	0.0302128	11.9967
4	2	1	2	4	3	2	1	2	2	1	0.692183	0.0520153	0.0577849	0.0211002	11.9786
6	2	1	2	4	3	2	1	2	2	3	0.776683	0.0233037	0.0654007	0.019887	11.8758
6	2	1	2	3	3	2	1	2	2	2	0.816317	0.0886304	0.0694759	0.0244671	11.7496
4	2	1	2	4	4	6	1	2	1	2	0.537821	0.0899476	0.046325	0.0232059	11.6097
4	2	1	3	4	4	2	1	2	2	2	0.671072	0.118836	0.0584637	0.0220362	11.4784
4	2	1	2	5	4	2	1	3	2	2	0.682101	0.0689969	0.0594878	0.0246273	11.4662
6	2	1	3	4	3	2	1	2	2	2	0.660769	0.0941788	0.0579184	0.0119291	11.4086
6	2	1	2	4	3	3	1	2	2	2	0.768764	0.0491214	0.0680966	0.0267248	11.2893
4	2	0	2	4	4	2	1	3	2	2	0.690292	0.0491735	0.0616364	0.0374238	11.1994
4	2	1	2	4	3	2	1	2	3	2	0.765998	0.0704866	0.0684216	0.0396751	11.1953
4	3	1	2	4	3	2	1	2	2	2	0.582518	0.223703	0.0522286	0.00551495	11.1532
4	6	1	3	4	3	2	1	2	2	5	0.16314	0.204185	0.0147862	0.0115906	11.0333
5	2	1	2	4	3	2	0	3	2	3	0.854029	0.0874238	0.0776513	0.0437677	10.9983
6	2	1	2	4	4	2	0	2	2	2	0.627718	0.0149475	0.0570899	0.0381199	10.9952
3	2	1	2	4	4	2	1	3	2	2	0.689852	0.0267737	0.0628193	0.0248334	10.9815
4	2	1	2	4	4	2	3	2	2	2	0.303737	0.0214533	0.0278223	0.0225001	10.9171
5	2	3	2	4	3	2	1	2	2	3	0.713089	0.147097	0.065745	0.0107954	10.8463
4	2	1	2	4	3	2	2	2	2	2	0.557844	0.0386889	0.0517805	0.034329	10.7732
3	2	1	3	4	3	2	1	2	2	2	0.723492	0.0892933	0.0671731	0.0189437	10.7706
3	1	1	2	3	3	2	1	3	2	1	0.844531	0.103534	0.0794861	0.0246564	10.6249
4	2	1	2	4	3	3	1	2	2	2	0.753622	0.0999886	0.0711067	0.0645053	10.5985
6	2	1	2	4	3	2	1	2	2	2	0.795416	0.106825	0.0753236	0.0232333	10.56
5	2	2	2	4	3	2	1	2	2	2	0.862218	0.113219	0.0831171	0.0217166	10.3735
5	2	3	2	4	3	0	1	3	2	2	0.75449	0.0908498	0.0738368	0.0598376	10.2184
4	2	1	3	4	3	2	1	4	2	2	0.667486	0.0701112	0.0662121	0.0303709	10.081
4	2	1	3	5	4	2	1	2	6	2	0.543208	0.090735	0.0542119	0.00407724	10.0201
6	2	3	2	4	3	2	1	2	2	2	0.729661	0.200656	0.0740916	0.038676	9.84809
3	1	1	2	5	3	2	0	2	2	1	0.887946	0.044144	0.0903268	0.0160948	9.83037
6	2	1	2	4	3	2	0	2	2	2	0.775619	0.0689049	0.0791618	0.0130984	9.7979
5	1	3	2	4	3	2	1	2	2	2	0.777187	0.0573578	0.0796505	0.0513349	9.75747
6	2	5	2	4	3	2	0	3	6	2	0.497351	0.212939	0.0518151	0.0180853	9.59856
3	1	1	2	4	4	1	0	2	1	2	0.778349	0.0309071	0.0829027	0.00800149	9.3887
3	2	1	2	1	4	2	0	2	2	1	0.933241	0.0802912	0.101533	0.00155219	9.19155
3	2	1	2	2	4	2	0	2	2	2	0.968299	0.0647032	0.105438	0.00164361	9.1836
6	2	1	3	4	2	2	1	2	2	2	0.730476	0.0693445	0.0798776	0.0024257	9.14494
3	2	1	2	4	4	2	0	3	1	1	0.810001	0.132322	0.0888752	0.0167866	9.11392
3	2	2	3	4	3	2	0	4	2	1	0.726801	0.133352	0.0798349	0.0137925	9.1038
6	2	0	2	4	3	2	1	2	2	1	0.646884	0.0283855	0.0715347	0.0552699	9.04295
4	2	2	2	4	3	2	1	2	2	2	0.683505	0.0529388	0.0765266	0.0423207	8.9316
5	2	3	2	4	3	2	1	2	2	2	0.710442	0.0749488	0.0801167	0.0322453	8.86759
5	2	3	2	4	3	1	1	2	2	2	0.677234	0.0906896	0.0776133	0.0417842	8.72574
6	2	1	2	4	2	2	1	2	2	2	0.80298	0.0788285	0.0924222	0.0341894	8.68816
2	1	1	2	4	3	2	0	2	4	1	0.942169	0.0390533	0.109231	0.0084299	8.62547
4	3	1	2	4	3	2	2	2	2	2	0.409064	0.171708	0.0479162	0.0288742	8.53706
3	2	1	2	3	3	2	1	2	2	1	0.876272	0.0930624	0.102733	0.0178739	8.52961
3	2	6	2	3	2	2	0	2	2	1	0.695075	0.283882	0.0818483	0.0230205	8.49224
3	2	2	2	5	3	2	1	1	2	1	0.681526	0.0752819	0.0812264	0.0211688	8.39045
4	5	1	2	4	3	1	0	3	2	1	0.325832	0.0102091	0.0390459	0.0128643	8.34483
4	2	1	2	4	3	0	0	2	2	2	0.87917	0.105459	0.107363	0.00222784	8.18878
5	2	3	2	5	3	2	1	2	2	2	0.748831	0.118602	0.093004	0.0382002	8.0516
5	2	3	2	3	3	2	1	2	2	2	0.807558	0.0596815	0.101179	0.0648837	7.98147
6	2	1	2	4	4	2	1	2	3	2	0.665207	0.0767497	0.0834261	0.0352213	7.97361
4	2	1	1	4	4	3	5	2	5	2	0.224384	0.0483522	0.0284505	0.0132144	7.88682
4	2	2	2	4	3	2	1	1	2	2	0.699326	0.0649268	0.0887862	0.0359444	7.87651
5	2	3	2	4	4	2	1	2	3	2	0.720536	0.0703316	0.0929301	0.000233451	7.75353
4	2	1	2	4	4	3	0	2	1	2	0.697443	0.0265175	0.0916331	0.0347702	7.61126
6	2	1	2	5	3	2	1	2	2	2	0.775644	0.0996048	0.102324	0.0700062	7.58023
5	2	3	1	4	3	2	1	2	2	2	0.710608	0.148859	0.0940383	0.0344112	7.55658
4	3	1	2	4	4	2	1	3	2	2	0.485758	0.12644	0.0643063	0.0215102	7.55382
3	2	1	2	4	3	3	0	1	2	3	0.849416	0.0817424	0.115252	0.0150589	7.37007
5	2	3	2	4	3	2	1	2	1	2	0.619969	0.125033	0.0849808	0.0200481	7.2954
5	2	3	2	4	2	2	1	2	2	2	0.771087	0.153772	0.105833	0.0408478	7.28585
3	2	1	2	2	3	2	1	2	2	2	0.926626	0.151977	0.130587	0.0290826	7.09585
4	3	1	3	4	3	2	1	2	3	5	0.368174	0.171092	0.0526625	0.0219542	6.99119
6	2	2	2	4	2	2	1	2	2	2	0.759535	0.0473997	0.108714	0.015974	6.98652
3	2	1	2	0	4	2	0	1	2	1	0.907881	0.124492	0.131334	0.012704	6.91278
4	2	0	2	4	2	2	0	2	3	2	0.829565	0.156189	0.123214	0.0170628	6.73272
5	2	3	2	4	4	2	0	2	3	3	0.713217	0.112666	0.105949	0.059828	6.73172
3	2	1	2	4	3	1	0	2	5	2	0.912248	0.15032	0.137592	0.0254617	6.63011
5	2	3	2	4	3	2	1	2	2	1	0.643192	0.077124	0.0988795	0.0367542	6.50481
5	3	3	2	4	3	2	1	2	2	2	0.498819	0.248059	0.0777511	0.033352	6.41558
3	3	1	2	4	3	3	0	2	2	1	0.691846	0.164125	0.107864	0.0374857	6.41405
3	2	1	3	4	4	2	0	3	2	3	0.764957	0.119817	0.119649	0.0278247	6.39334
4	2	1	2	3	2	2	1	2	2	3	0.766773	0.118433	0.120876	0.0444301	6.34345
4	2	1	2	4	1	2	1	2	2	3	0.778358	0.109492	0.122743	0.0598344	6.34136
5	2	3	2	4	3	3	1	2	2	2	0.803163	0.164528	0.130841	0.0379249	6.13848
3	2	2	3	4	4	3	0	2	2	2	0.845351	0.0648016	0.139639	0.0375322	6.05385
4	2	3	2	4	3	2	1	2	2	2	0.709368	0.0603993	0.117869	0.0596651	6.01827
3	2	1	2	4	4	1	0	0	2	2	0.954312	0.139181	0.159241	0.0446557	5.9929
4	2	1	2	4	5	2	1	3	2	2	0.581152	0.0950115	0.0975887	0.0447957	5.95512
4	2	2	2	5	4	2	1	3	2	3	0.699445	0.0767777	0.11746	0.09277	5.95475
4	6	1	2	4	3	5	1	3	2	2	0.142412	0.164153	0.0239589	0.023128	5.94401
2	2	2	2	4	4	2	0	2	2	2	0.771926	0.0389162	0.131182	0.00927789	5.88436
5	2	3	3	4	3	2	1	2	2	2	0.670693	0.0660538	0.115124	0.0290697	5.82582
4	1	1	2	4	1	2	1	2	2	2	0.832706	0.0895869	0.143791	0.031897	5.79107
4	2	1	2	4	1	2	2	2	2	2	0.614829	0.103323	0.10757	0.0320139	5.71559
4	2	1	2	4	1	2	1	3	2	2	0.80354	0.116933	0.14162	0.01893	5.67392
4	5	1	3	4	3	2	1	4	2	2	0.127095	0.114378	0.0234482	0.0174225	5.42025
4	2	2	2	2	2	5	2	2	3	2	0.554926	0.0676609	0.105944	0.03533	5.2379
4	2	0	2	4	1	2	1	2	2	2	0.821315	0.0418898	0.159767	0.0441993	5.14072
6	2	1	2	4	2	0	0	2	2	2	0.891773	0.0162929	0.1781	0.0191315	5.00714
4	2	2	2	0	3	2	1	2	2	2	0.8351	0.10303	0.168688	0.0517581	4.95057
3	2	1	3	3	1	2	0	2	2	2	0.863771	0.101284	0.175133	0.0247682	4.93208
5	2	3	3	4	3	2	1	2	3	2	0.726039	0.0348096	0.147322	0.0503482	4.92826
6	2	2	2	1	3	2	1	2	2	3	0.727121	0.0638251	0.147831	0.0472786	4.9186
4	2	1	2	4	1	2	1	2	1	2	0.842606	0.102011	0.17238	0.0307058	4.88808
4	2	1	2	4	1	2	1	2	2	1	0.863421	0.0520112	0.183856	0.00360154	4.69618
5	2	3	2	4	3	2	0	2	2	2	0.737243	0.0373802	0.157974	0.0463297	4.66687
4	3	1	2	4	4	1	0	3	2	1	0.458829	0.234713	0.0985039	0.0135319	4.65798
6	2	2	2	4	1	2	1	1	2	2	0.844988	0.148054	0.183835	0.0371443	4.59646
5	2	1	2	4	1	2	1	2	2	2	0.851557	0.0471473	0.186549	0.0909964	4.56479
4	2	1	3	4	1	2	1	2	2	2	0.726818	0.110403	0.160103	0.117012	4.5397
4	2	1	2	4	1	1	1	2	2	2	0.835444	0.0399442	0.184489	0.0611641	4.52841
4	2	2	2	4	2	0	0	2	0	2	0.788873	0.0410965	0.17915	0.0229394	4.40342
4	2	1	2	4	2	2	1	2	2	2	0.702921	0.084954	0.161223	0.0430093	4.35992
5	2	1	2	3	1	2	1	2	2	3	0.940425	0.103218	0.215709	0.0363223	4.35968
5	2	4	2	4	3	2	1	2	2	2	0.621229	0.132391	0.143199	0.0441983	4.33824
4	2	1	2	3	1	2	2	2	2	3	0.742717	0.152843	0.173895	0.0320638	4.27106
4	2	1	3	3	1	2	1	2	2	3	0.691933	0.100754	0.164453	0.0624276	4.20749
4	2	1	2	3	1	2	1	2	2	4	0.788009	0.0438069	0.187462	0.0181063	4.20357
4	3	1	2	3	1	2	1	2	2	3	0.801865	0.134234	0.194044	0.121874	4.13239
4	2	2	2	4	1	2	1	2	2	2	0.80097	0.0814804	0.198246	0.0715377	4.04028
4	1	1	2	3	1	2	1	2	2	3	0.826335	0.116026	0.205788	0.0540958	4.01547
4	2	1	2	4	1	2	1	2	2	2	0.817349	0.0777807	0.206057	0.0705743	3.96661
4	2	1	2	3	1	2	1	3	2	3	0.774753	0.0489075	0.195953	0.00739545	3.95376
3	2	1	2	3	2	1	3	3	0	2	0.621641	0.126089	0.157609	0.103036	3.94419
4	2	1	2	4	1	3	1	2	2	2	0.688854	0.0140105	0.175219	0.0501653	3.93139
4	2	1	2	4	1	2	1	1	2	2	0.830844	0.0840314	0.21179	0.0369366	3.92296
4	2	1	2	3	1	2	1	2	3	3	0.729334	0.0517582	0.188826	0.0256803	3.86247
4	3	1	2	4	1	2	1	2	2	2	0.582316	0.352055	0.151069	0.0542097	3.85464
4	2	1	2	5	1	2	1	2	2	2	0.725418	0.0236037	0.190272	0.0859883	3.81252
4	2	0	2	3	1	2	1	2	2	3	0.861471	0.0772929	0.226147	0.0436311	3.80934
4	2	1	2	0	1	1	1	4	2	2	0.927449	0.0703416	0.249082	0.0432689	3.72347
4	2	2	2	4	1	3	0	2	2	2	0.861202	0.112024	0.237983	0.0366796	3.61875
5	2	3	2	0	2	2	0	2	2	2	1.118	0.0481044	0.309687	0.0321193	3.6101
4	2	1	1	4	1	2	1	2	2	2	0.778763	0.143814	0.218617	0.0307501	3.56223
3	2	2	2	2	3	2	1	2	2	2	0.72126	0.0785219	0.205446	0.084928	3.51071
4	2	1	2	3	1	1	1	2	2	3	0.831231	0.11844	0.237747	0.0195095	3.49629
4	2	1	2	4	1	2	1	2	3	2	0.765781	0.0487644	0.220019	0.0745056	3.48052
4	1	1	2	3	2	2	0	2	2	1	0.934147	0.0142261	0.273571	0.0346445	3.41464
3	2	1	2	2	3	2	0	2	3	2	0.972645	0.0545233	0.285407	0.142117	3.40792
4	2	1	2	3	0	2	1	2	2	3	0.957519	0.0826292	0.282598	0.00273384	3.38828
4	2	1	2	2	1	2	1	2	2	3	0.849355	0.0480267	0.251715	0.0629357	3.37428
4	2	2	2	3	2	2	1	2	2	2	0.732103	0.0368967	0.217208	0.0619577	3.37052
4	2	1	2	3	1	3	1	2	2	3	0.87107	0.0695413	0.258471	0.0236459	3.37009
5	2	3	2	3	1	2	1	2	3	3	0.856755	0.0281718	0.261005	0.00910111	3.28252
4	2	3	3	4	3	0	0	2	2	1	0.679167	0.112231	0.20703	0.0509447	3.28052
4	2	1	2	3	1	2	1	2	2	3	0.794781	0.0410421	0.244845	0.0311797	3.24605
3	2	2	2	3	2	2	2	2	2	2	0.661915	0.0890871	0.207132	0.0378802	3.19561
4	2	1	1	3	1	2	1	2	2	3	0.863767	0.0391415	0.277988	0.0483282	3.10721
4	2	1	2	3	1	2	1	2	1	3	0.836054	0.0210674	0.269617	0.0510109	3.1009
3	2	1	2	0	1	2	1	4	2	2	0.942108	0.111228	0.304463	0.0351109	3.09432
3	2	2	2	4	2	2	0	1	2	1	0.908821	0.232326	0.295981	0.0686058	3.07054
4	2	2	2	3	1	2	1	2	2	3	0.785546	0.0887862	0.259437	0.0518885	3.02789
4	2	1	2	3	1	2	1	1	2	3	0.816671	0.0623967	0.27121	0.0315999	3.01121
4	2	1	2	3	1	2	0	2	2	3	0.88063	0.0657298	0.293819	0.0360923	2.99718
4	2	1	2	3	1	2	1	2	2	2	0.837258	0.0111361	0.281457	0.0389811	2.97473
4	2	2	2	3	1	2	1	2	2	4	0.676063	0.145196	0.231734	0.0430901	2.91741
3	2	0	2	3	2	2	0	2	2	0	1.01826	0.132879	0.359961	0.0456405	2.8288
3	2	0	2	3	2	2	1	2	2	2	0.960835	0.0664205	0.343123	0.130744	2.80026
4	2	3	3	3	0	2	1	2	2	3	0.625504	0.134363	0.226357	0.0803093	2.76335
4	2	1	2	4	0	2	1	2	2	2	0.837767	0.0758449	0.305896	0.0474767	2.73873
5	2	1	2	4	6	2	0	2	2	3	0.546266	0.0813356	0.19993	0.0643506	2.73228
3	2	1	2	3	2	1	1	3	2	2	0.852712	0.0475241	0.350552	0.0701964	2.43248
3	2	1	2	4	0	0	0	2	2	2	1.13301	0.124047	0.472006	0.0973097	2.40041
3	2	1	0	3	1	2	0	2	2	3	0.99294	0.101966	0.450237	0.0501379	2.20537
3	2	2	2	2	2	2	1	2	2	2	0.889955	0.14973	0.435004	0.0512461	2.04586
3	2	1	2	3	1	2	1	2	2	3	0.909101	0.0539444	0.449165	0.0363614	2.02398
2	2	2	2	3	2	2	1	2	2	2	0.780681	0.0883177	0.40219	0.0450256	1.94108
3	2	1	2	4	1	2	1	2	2	2	0.785018	0.151325	0.41577	0.0707206	1.88811
3	2	2	2	3	1	2	1	2	2	1	0.856952	0.0988787	0.460823	0.088934	1.85961
4	3	5	2	4	3	2	3	2	3	2	0.0316009	0.0102598	0.0199536	0.0235096	1.58372
4	2	1	6	4	3	2	1	2	2	2	0.0796362	0.0151737	0.109935	0.0537724	0.724395

## Sheet: Iteration6
A7	A12	A15	C16	E03	I22	P15	ABT263	Axitinib	17AAG	PD901	IMR Mean	IMR Std	K562 Mean	K562 Std	Selectivity
4	0	2	2	4	3	2	1	4	1	2	0.68501	0.0772563	0.00471535	0.000767596	145.272
4	1	1	2	4	3	2	1	4	3	4	0.755219	0.0687566	0.00560659	0.00153956	134.702
5	0	1	2	4	3	2	1	4	1	2	0.595423	0.0664618	0.00486302	0.00125815	122.439
4	1	1	2	4	3	2	1	4	2	5	0.785471	0.0198626	0.00673957	0.00131658	116.546
4	0	1	2	3	3	2	1	4	1	2	0.702845	0.0287788	0.00634579	0.00117411	110.758
4	0	0	2	4	3	2	1	4	2	2	0.697685	0.0627284	0.00642747	0.000281598	108.547
4	0	1	2	4	3	1	1	4	1	2	0.701035	0.0449155	0.00656621	0.0011473	106.764
4	0	1	2	5	3	2	1	4	1	2	0.703669	0.0361882	0.0065956	0.000609758	106.688
4	0	1	3	4	3	2	1	4	1	2	0.736374	0.0929471	0.00705787	0.00246081	104.334
4	1	1	2	4	3	2	1	5	2	2	0.7321	0.0708731	0.00705712	0.00129602	103.739
4	1	1	2	4	3	2	1	4	3	2	0.736244	0.0809263	0.00721819	0.00138386	101.998
4	0	1	3	4	3	2	1	4	2	2	0.703278	0.033909	0.00711507	0.00327739	98.8434
4	0	1	2	4	3	2	1	4	3	2	0.600403	0.0265099	0.00609664	0.0011819	98.481
4	1	1	2	4	3	2	1	4	2	4	0.766512	0.0564986	0.00799175	0.0038566	95.9129
4	1	1	2	4	3	2	2	4	2	3	0.730307	0.117452	0.00802059	0.00367213	91.0541
4	1	0	1	4	3	2	1	4	2	2	0.699813	0.0524077	0.00795456	0.00246629	87.9764
4	1	1	2	4	3	2	2	4	2	2	0.699108	0.097225	0.00821173	0.00412795	85.1354
4	1	1	2	3	3	2	1	4	2	4	0.72458	0.0509903	0.00967138	0.00330653	74.92
4	1	1	2	4	4	2	2	2	2	2	0.744307	0.0415613	0.00997513	0.00262647	74.6163
4	1	0	2	4	2	2	1	4	2	2	0.76076	0.109377	0.0105793	0.00324406	71.9101
5	2	1	1	4	3	0	1	4	0	2	0.768466	0.0713616	0.0107497	0.00142603	71.4872
6	0	1	2	5	3	5	0	2	2	2	0.740803	0.0218455	0.0104509	0.00759147	70.8841
4	1	1	2	6	3	1	1	4	2	2	0.794667	0.0622697	0.0113246	0.00583314	70.1716
4	1	0	2	2	3	3	1	4	2	2	0.769145	0.042723	0.0110006	0.00415422	69.9185
4	1	0	2	4	3	2	1	4	1	2	0.649431	0.0667578	0.00930437	0.00173156	69.7985
4	1	0	2	4	3	2	2	4	2	2	0.729224	0.0397186	0.0107786	0.00743607	67.6547
5	1	1	2	4	3	2	1	4	2	2	0.874833	0.0745444	0.0131149	0.000953577	66.7053
4	1	1	2	4	3	2	1	4	1	4	0.782434	0.113738	0.0117468	0.00325842	66.6082
4	0	1	3	4	3	2	1	2	2	4	0.716262	0.0401679	0.0115615	0.00232079	61.9525
4	1	0	2	4	3	2	1	4	2	3	0.687839	0.0631096	0.0111259	0.00296479	61.8234
4	1	1	2	4	2	2	1	4	2	4	0.746521	0.0933183	0.0121328	0.00786295	61.5292
4	1	1	3	4	3	2	1	4	2	4	0.832874	0.0581191	0.0136725	0.00273403	60.9158
4	1	1	2	4	3	2	1	4	2	3	0.698708	0.152152	0.0119083	0.00583564	58.6739
4	0	0	2	3	3	2	1	3	2	2	0.767291	0.0427278	0.0131107	0.00110157	58.5239
4	0	1	2	4	3	2	1	4	2	2	0.637859	0.0597561	0.0109879	0.0049078	58.0511
4	1	1	3	6	3	2	1	4	2	3	0.87538	0.0296797	0.0150987	0.00781175	57.9772
4	1	0	2	4	3	1	1	4	2	2	0.704754	0.0324682	0.012196	0.00437054	57.7859
4	1	1	1	4	3	2	1	4	2	4	0.689227	0.0663634	0.0120501	0.00782394	57.1968
4	1	1	2	6	2	2	1	4	2	2	0.781379	0.0737304	0.0140701	0.0101657	55.5348
3	0	2	2	4	3	2	1	4	2	2	0.695949	0.0765364	0.0125438	0.0019228	55.4815
4	1	1	2	4	3	2	1	3	2	2	0.776953	0.0877603	0.0140307	0.00389693	55.3752
4	1	1	2	5	3	2	1	4	2	4	0.756902	0.0683962	0.0139115	0.0133306	54.4084
3	0	2	2	4	4	2	1	4	4	2	0.674101	0.051662	0.012659	0.0019931	53.2509
4	1	1	2	4	6	1	1	4	2	2	0.677634	0.052822	0.0127315	0.00656494	53.2249
4	1	1	3	6	3	2	1	4	2	2	0.912243	0.0579174	0.0174016	0.00216288	52.4228
4	1	1	2	3	3	2	1	4	2	2	0.759957	0.0501364	0.0146233	0.0095524	51.969
4	1	0	3	4	3	2	1	4	2	2	0.741494	0.0625974	0.0143726	0.00202747	51.5909
4	1	6	2	4	4	2	1	4	1	2	0.74466	0.0652632	0.0148146	0.00434529	50.2652
4	1	1	2	4	4	2	1	4	2	4	0.740252	0.123766	0.0148924	0.00438931	49.7068
4	0	1	2	4	4	2	1	4	2	2	0.597296	0.0213715	0.0121602	0.0084966	49.119
4	2	0	2	1	3	2	1	4	2	3	0.777648	0.0509961	0.015879	0.00171986	48.9732
4	1	1	2	4	3	2	1	5	2	4	0.679319	0.0597022	0.0143371	0.0132794	47.3819
4	1	1	2	5	3	2	1	2	2	2	0.813681	0.0980054	0.0172907	0.00416962	47.059
4	1	1	2	4	3	2	2	4	2	4	0.708522	0.0772516	0.0150899	0.0156699	46.9534
4	1	1	3	4	3	2	2	4	2	2	0.851107	0.0217297	0.0184688	0.0108707	46.0835
4	2	0	2	3	3	2	1	5	2	2	0.761882	0.0860369	0.0168018	0.00393386	45.3454
4	0	1	2	6	3	2	1	4	2	2	0.685076	0.0549584	0.0151216	0.0169348	45.3044
4	1	1	3	4	3	2	1	4	2	2	0.924953	0.105366	0.0206277	0.0130491	44.8404
4	1	1	2	4	2	2	1	4	2	2	0.759097	0.107724	0.0169298	0.00652794	44.838
4	1	1	2	4	3	2	0	4	2	4	0.816359	0.0910007	0.0182097	0.00398182	44.831
4	1	2	2	6	3	2	1	4	2	2	0.794249	0.0273207	0.0180746	0.011326	43.9428
4	1	0	2	5	3	2	1	4	2	2	0.694367	0.0573836	0.0158185	0.00189202	43.8959
4	0	1	2	4	3	2	1	5	1	2	0.613397	0.0196222	0.0142319	0.00751295	43.1003
4	1	1	2	4	3	2	1	4	2	1	0.752756	0.0922983	0.0179542	0.0140798	41.9264
5	1	1	2	4	3	2	1	2	2	2	0.864634	0.086371	0.0210294	0.00613907	41.1155
4	1	1	2	6	3	2	1	4	1	2	0.72429	0.0759915	0.0176299	0.00971648	41.083
5	1	1	2	4	3	2	1	4	2	3	0.795646	0.120778	0.0197025	0.00590652	40.3831
4	1	1	2	4	3	2	2	2	2	2	0.674422	0.0766781	0.0167091	0.00390333	40.3626
4	1	1	3	6	3	2	2	4	2	3	0.761077	0.0572692	0.0190057	0.00984521	40.0448
4	1	0	2	4	3	2	1	4	2	4	0.705277	0.0504493	0.0177848	0.00535408	39.6561
4	0	1	2	4	3	2	2	4	2	2	0.629743	0.0409908	0.0159133	0.0166431	39.5734
4	0	1	2	4	3	2	1	3	1	2	0.709879	0.0819324	0.0180173	0.0167564	39.3999
4	1	0	2	4	3	2	1	4	3	2	0.709823	0.0773029	0.0181117	0.00412184	39.1914
4	0	1	2	4	3	2	1	2	2	2	0.729084	0.0512791	0.018821	0.0110951	38.7379
3	1	2	2	6	3	2	1	4	3	2	0.789096	0.041116	0.0203714	0.00272335	38.7354
4	1	1	1	6	3	2	1	4	2	2	0.707886	0.0657805	0.0183042	0.0166238	38.6734
4	1	1	2	5	3	2	1	4	2	2	0.762208	0.0241279	0.0200523	0.0177699	38.011
4	1	2	2	4	3	2	1	3	2	2	0.796334	0.0711276	0.0209982	0.00960534	37.9239
3	0	1	2	4	3	1	1	4	2	2	0.74036	0.0800218	0.0197426	0.0022732	37.5007
3	1	1	2	6	3	2	1	4	3	2	0.776466	0.111855	0.0207342	0.00156394	37.4486
3	1	1	1	4	3	3	1	4	2	2	0.788949	0.113295	0.0212181	0.00413274	37.1828
5	0	1	2	4	3	2	1	4	2	2	0.673908	0.046011	0.0181551	0.0242005	37.1194
3	1	1	2	4	3	2	1	4	2	2	0.886301	0.0453162	0.024557	0.00204877	36.0917
4	1	1	0	5	3	2	1	2	2	2	0.574187	0.0486464	0.0159437	0.0104617	36.0135
3	0	1	2	3	3	2	1	4	2	2	0.75379	0.00526624	0.0210767	0.00225021	35.7642
4	0	1	3	4	3	1	0	4	2	1	0.778695	0.0933746	0.0218561	0.00523299	35.6282
4	1	1	2	4	3	1	1	4	2	4	0.720984	0.0812791	0.020273	0.0230203	35.5638
4	1	1	2	6	3	2	1	4	2	2	0.784959	0.0963507	0.0222935	0.0224053	35.2103
3	0	1	1	4	3	2	1	4	2	2	0.649911	0.0554996	0.0184949	0.0050058	35.14
4	1	0	2	4	3	2	1	5	2	2	0.801207	0.101732	0.0229353	0.00655008	34.9333
4	0	1	2	4	3	2	1	4	2	3	0.66943	0.0241471	0.0196302	0.0261281	34.1021
3	1	1	2	6	3	2	1	4	2	2	0.738186	0.0789152	0.0216937	0.00261796	34.0277
5	1	1	2	4	3	2	1	4	2	4	0.831457	0.119341	0.0245741	0.0118866	33.8346
4	1	2	2	4	3	2	1	2	2	2	0.846221	0.0614841	0.0250571	0.011495	33.7717
3	1	1	2	4	3	2	1	4	2	4	0.802648	0.0260251	0.0238062	0.00112443	33.7159
3	0	2	2	6	3	2	1	4	2	2	0.664855	0.101957	0.0197221	0.0057323	33.7112
5	1	0	2	4	3	2	1	4	2	2	0.645926	0.0981255	0.0192358	0.0220533	33.5794
4	1	0	2	3	3	1	1	3	2	2	0.762064	0.0529841	0.0228119	0.00208917	33.4064
4	1	2	2	4	3	2	1	4	2	2	0.793342	0.0511674	0.0237541	0.0216551	33.3981
4	2	6	2	4	4	2	1	4	2	2	0.706047	0.0313068	0.0211475	0.00561474	33.3867
5	2	2	1	4	4	2	1	3	2	2	0.795549	0.066753	0.0239021	0.00657247	33.2836
4	0	1	2	3	3	2	1	4	2	2	0.704313	0.0517683	0.0212694	0.000202392	33.1139
4	1	1	2	4	3	2	0	4	2	2	0.774951	0.0700176	0.0235435	0.0110582	32.9157
4	1	0	2	4	3	3	1	4	2	2	0.734559	0.0845427	0.022349	0.0201334	32.8676
3	0	3	2	4	3	2	1	4	2	2	0.712609	0.0411303	0.021893	0.0154148	32.5497
5	1	1	2	6	3	2	1	4	2	2	0.777929	0.0434097	0.0240358	0.0176997	32.3655
3	0	1	2	4	4	2	1	4	2	2	0.645879	0.045811	0.0199715	0.00105992	32.3401
5	2	1	2	4	3	2	1	3	2	1	0.891744	0.035772	0.0277275	0.00153723	32.1611
4	1	1	2	4	3	1	1	4	2	2	0.726904	0.0916607	0.0226595	0.0138561	32.0795
4	0	2	2	4	3	2	1	4	2	2	0.615535	0.0206302	0.0192635	0.0241397	31.9534
4	0	1	2	4	3	2	0	4	1	2	0.739616	0.0484348	0.023391	0.0254142	31.6197
3	0	1	2	4	3	2	1	4	3	2	0.721461	0.0544565	0.0229375	0.00168979	31.4534
4	1	1	2	6	4	2	1	4	2	2	0.691399	0.0816367	0.0220264	0.0134529	31.3896
4	1	1	2	4	3	2	1	4	0	2	0.7254	0.0226094	0.0234984	0.0271847	30.8701
4	0	1	2	4	3	2	1	4	0	2	0.761562	0.0116734	0.0248254	0.0322907	30.6767
4	0	1	2	4	3	2	1	4	2	1	0.550432	0.0151665	0.0180029	0.0221409	30.5746
4	1	1	2	4	3	2	1	3	2	4	0.662078	0.0758011	0.0217394	0.010537	30.4552
3	0	1	3	4	3	2	1	4	2	2	0.793911	0.0694253	0.0262547	0.00268273	30.2388
4	2	2	2	4	3	2	0	4	2	2	0.831977	0.013907	0.0275299	0.000545371	30.2208
4	1	1	2	4	4	2	2	4	2	4	0.733266	0.0472778	0.0244989	0.0205012	29.9305
4	1	1	2	4	3	2	1	4	1	3	0.825699	0.114303	0.0276381	0.0144964	29.8754
3	1	1	2	5	3	2	1	4	2	5	0.707509	0.102479	0.023962	0.00253705	29.5263
3	0	1	2	4	3	2	1	3	2	2	0.709668	0.0243403	0.0241713	0.00087639	29.3599
4	0	1	2	4	3	2	1	4	1	2	0.646289	0.0730225	0.0220131	0.0298445	29.3593
4	0	0	2	4	3	2	1	4	1	2	0.680897	0.0326432	0.0232011	0.0293812	29.3476
4	0	1	2	4	3	2	1	4	0	4	0.710762	0.0422538	0.0243824	0.0303576	29.1506
4	0	1	2	4	2	2	1	4	2	2	0.784448	0.0552582	0.0269201	0.0247619	29.1399
3	0	0	2	4	3	2	1	4	2	2	0.676947	0.0379324	0.0239406	0.00129014	28.2761
3	0	5	3	4	3	4	1	4	2	2	0.684175	0.008888	0.0243843	0.029012	28.058
4	0	2	3	4	4	2	0	4	2	2	0.766757	0.0129766	0.0274645	0.0191618	27.9181
4	1	0	2	6	3	2	1	4	2	2	0.657937	0.0282641	0.0236105	0.0228779	27.8663
4	0	1	2	4	3	2	1	4	2	4	0.634544	0.0319429	0.0230557	0.0173827	27.5223
4	0	1	2	4	3	2	1	4	1	3	0.662424	0.0309452	0.024161	0.0072332	27.4171
4	0	1	2	4	3	2	1	3	2	2	0.692214	0.0485962	0.0252777	0.0163428	27.3844
4	0	1	1	4	3	2	1	2	2	1	0.544655	0.0374098	0.0199621	0.0171735	27.2844
4	1	1	2	4	3	3	1	4	2	2	0.740684	0.0256218	0.0272039	0.0254251	27.2272
3	2	1	2	4	3	2	2	4	2	2	0.775571	0.0545947	0.0285256	0.0278446	27.1886
4	1	1	1	4	3	2	1	4	2	2	0.731595	0.0532344	0.0269793	0.025407	27.1169
4	1	1	3	4	3	2	0	4	2	2	0.873851	0.0480624	0.0323671	0.00326141	26.9982
3	1	1	1	4	4	2	1	4	2	1	0.629905	0.078946	0.0235033	0.00245154	26.8007
3	1	0	3	4	4	1	1	3	2	1	0.834969	0.0341349	0.0317526	0.00421079	26.2961
4	1	1	2	4	4	2	1	4	2	2	0.760459	0.125234	0.0291377	0.018039	26.0988
4	1	1	2	6	3	2	1	3	2	2	0.676852	0.0713515	0.0259408	0.0226608	26.0922
4	0	1	2	5	3	2	1	4	2	2	0.638359	0.0494912	0.0245118	0.0186273	26.043
4	1	1	2	4	4	2	1	3	1	1	0.698284	0.0138903	0.0270148	0.00982027	25.8482
4	0	1	2	5	3	5	0	4	2	1	0.734914	0.0611928	0.028794	0.0184605	25.5232
3	1	1	2	4	4	2	1	4	2	2	0.686305	0.0713322	0.027097	0.00464884	25.3277
3	2	1	1	3	4	2	1	4	2	2	0.71454	0.0779135	0.028433	0.00976234	25.1306
3	0	1	2	4	3	2	1	4	2	2	0.719169	0.0929957	0.0289529	0.0162515	24.8392
4	1	1	2	6	3	2	2	4	2	2	0.721889	0.106425	0.0293799	0.0211061	24.5708
4	0	1	2	4	3	3	1	4	1	2	0.633936	0.0668799	0.0259245	0.0316818	24.4532
4	1	0	2	4	4	2	1	4	2	2	0.672687	0.0370386	0.0277022	0.0154607	24.2828
4	0	1	1	4	3	2	1	4	2	2	0.585055	0.0477021	0.0242376	0.0191615	24.1384
3	2	1	2	4	4	4	1	3	3	2	0.769874	0.0823413	0.0321364	0.00490542	23.9565
3	0	1	1	5	4	5	0	4	2	2	0.553007	0.0336953	0.0231219	0.00308673	23.9171
4	1	2	2	4	3	2	1	4	2	4	0.773996	0.0697432	0.0323997	0.0166021	23.889
4	1	0	2	3	3	2	1	4	2	2	0.666057	0.0467929	0.0282896	0.0337201	23.5442
3	0	1	2	4	3	2	1	4	2	3	0.709228	0.067255	0.0302123	0.0142301	23.4748
4	0	4	2	4	3	2	1	4	2	2	0.65786	0.0852899	0.0285294	0.0291941	23.0591
4	0	1	2	4	3	2	2	4	1	2	0.605858	0.0589243	0.0264013	0.035207	22.948
4	1	1	2	4	3	2	1	4	1	2	0.788775	0.123024	0.0347177	0.0148738	22.7197
3	0	1	2	4	3	6	1	4	2	2	0.682811	0.0517925	0.0301715	0.0250043	22.631
6	2	2	2	4	3	2	1	3	2	2	0.861664	0.0937309	0.0380844	0.0346561	22.6251
4	1	1	2	4	3	3	1	4	2	4	0.777521	0.102454	0.0345532	0.0282651	22.5021
4	1	1	2	4	4	2	1	2	2	2	0.722703	0.0492694	0.0321464	0.0255379	22.4816
3	0	1	2	4	2	2	1	4	2	2	0.746946	0.0249508	0.0333001	0.0118721	22.4308
4	0	1	2	4	3	2	1	4	1	1	0.664966	0.0919588	0.0296623	0.0236543	22.4179
3	0	1	2	5	3	2	1	4	2	2	0.734587	0.0270217	0.0330519	0.0226645	22.2253
4	0	1	2	4	4	2	1	4	1	2	0.635947	0.0331073	0.0286266	0.0304463	22.2152
4	0	1	2	4	3	0	0	2	2	2	0.819996	0.0368979	0.0369282	0.00758094	22.2051
4	1	1	2	6	3	3	1	4	2	2	0.765272	0.0689304	0.0347049	0.0269406	22.0508
6	0	1	2	4	3	2	1	2	1	4	0.615773	0.0313678	0.0279394	0.0210343	22.0396
4	2	2	2	3	3	2	1	4	2	2	0.925542	0.0625657	0.0420589	0.0402927	22.0058
4	1	1	2	6	3	2	1	4	2	1	0.730404	0.12354	0.0334175	0.0158424	21.8569
3	2	1	2	4	3	2	1	4	2	3	0.789454	0.0585444	0.0364523	0.0149532	21.6572
4	1	0	2	4	3	2	1	3	2	2	0.682767	0.0360008	0.031563	0.027328	21.6319
4	2	1	2	6	3	2	1	4	2	2	0.875182	0.0948175	0.0404697	0.0272122	21.6256
5	1	1	1	4	3	3	1	4	2	4	0.809907	0.0411569	0.03769	0.0221223	21.4886
5	2	1	2	3	3	0	1	3	0	2	0.862453	0.0393791	0.0401661	0.0268587	21.4722
3	1	0	2	4	3	2	1	4	2	2	0.863827	0.0597948	0.040602	0.0136447	21.2755
4	2	2	2	4	3	2	1	4	2	3	0.82532	0.105541	0.038941	0.0252419	21.1941
4	0	1	2	4	2	2	1	4	1	2	0.717332	0.0347559	0.0342808	0.00583891	20.9252
4	1	1	2	6	3	2	1	4	2	3	0.642457	0.0970137	0.031342	0.0348475	20.4983
3	0	1	2	4	3	2	1	4	1	3	0.702484	0.0284235	0.0347451	0.0288724	20.2182
4	0	0	2	6	3	2	1	3	2	2	0.67896	0.0702125	0.0337458	0.0394603	20.1198
4	1	1	1	4	3	2	1	2	2	2	0.664166	0.0386527	0.0330844	0.00967236	20.0749
3	2	2	2	4	3	2	1	2	2	2	0.846354	0.0534424	0.0432206	0.0183934	19.5822
4	1	1	3	4	3	2	1	2	2	2	0.892113	0.0435289	0.045753	0.00988198	19.4985
4	0	0	2	4	3	2	1	4	3	2	0.713346	0.032714	0.0367038	0.0268885	19.4352
3	0	1	3	1	3	2	0	4	1	2	0.887257	0.0103037	0.0457146	0.00573051	19.4086
4	1	1	3	4	6	2	0	5	2	2	0.773751	0.0357462	0.0398959	0.0211243	19.3942
3	2	1	2	4	4	2	1	2	2	4	0.740619	0.0859941	0.038688	0.00216198	19.1434
3	0	1	2	4	3	2	1	4	1	1	0.726189	0.0148773	0.0379945	0.0347859	19.113
4	1	1	2	6	3	2	0	4	2	2	0.783499	0.0208058	0.0410341	0.01591	19.0938
4	1	1	2	4	3	3	0	0	2	1	0.904622	0.049503	0.0476498	0.00566397	18.9848
4	1	0	2	4	3	2	1	2	2	2	0.69577	0.067373	0.0368517	0.025027	18.8802
3	0	2	2	4	2	2	1	4	1	1	0.72524	0.0783779	0.0385561	0.034884	18.81
3	1	1	2	6	4	2	1	4	4	2	0.685253	0.0966722	0.0364446	0.021721	18.8026
2	1	0	2	2	3	2	1	4	2	4	0.833226	0.0371521	0.0445512	0.00151893	18.7027
3	0	3	2	4	3	2	1	4	2	1	0.683519	0.0233878	0.0366835	0.0359544	18.6329
4	1	1	2	6	3	2	1	4	3	2	0.711041	0.0570245	0.0382638	0.0141069	18.5826
3	0	1	2	4	3	2	1	4	1	2	0.720528	0.0435784	0.0387864	0.0183672	18.5768
4	0	1	2	4	3	1	1	4	2	2	0.697785	0.0700405	0.0381916	0.0286834	18.2707
3	0	1	2	4	3	2	0	4	2	2	0.750797	0.0398403	0.041356	0.0082292	18.1545
4	1	1	2	4	3	2	1	2	1	2	0.671773	0.0816873	0.0373282	0.0272316	17.9964
4	0	1	1	4	3	2	1	4	1	2	0.580109	0.0203733	0.0324313	0.022723	17.8873
4	2	0	2	4	4	1	1	2	2	1	0.691799	0.0990324	0.039332	0.0219335	17.5887
4	1	0	2	4	3	2	1	4	2	2	0.656224	0.0873916	0.0377208	0.025383	17.3969
4	1	1	2	4	3	2	1	2	2	3	0.67121	0.0256005	0.038944	0.0363783	17.2353
4	0	1	2	4	3	2	1	5	2	2	0.57732	0.0168946	0.0336146	0.0264352	17.1747
4	1	1	2	4	3	3	1	2	2	2	0.724603	0.0390154	0.0424074	0.0243512	17.0867
3	1	1	2	4	4	2	1	2	1	2	0.707665	0.0566448	0.0414666	0.0150749	17.0659
3	0	1	2	4	3	2	1	5	2	2	0.693365	0.0739082	0.0408519	0.0130282	16.9727
4	2	1	2	4	4	2	0	2	2	3	0.76453	0.0423985	0.0455722	0.00998731	16.7762
3	1	1	2	4	3	2	1	2	2	3	0.808379	0.0368698	0.0482751	0.0205924	16.7452
4	1	1	2	4	2	2	1	2	2	2	0.768442	0.124581	0.0459256	0.0207084	16.7323
4	2	1	2	4	3	2	1	4	2	4	0.811023	0.0667882	0.0499702	0.0207112	16.2301
3	0	1	2	4	3	3	1	4	2	2	0.739543	0.0392315	0.04713	0.0463295	15.6916
4	1	0	2	4	3	2	0	4	2	2	0.833817	0.0643523	0.053398	0.0501089	15.6151
4	3	1	1	4	4	2	1	2	2	2	0.793507	0.0807015	0.0516726	0.0162824	15.3564
3	2	1	2	4	3	3	0	3	2	2	0.971974	0.0478871	0.0637495	0.0137475	15.2468
3	0	2	3	4	3	2	1	4	2	2	0.743717	0.0440572	0.0488527	0.0262807	15.2237
4	0	1	2	4	3	2	0	4	2	2	0.779246	0.0735993	0.0517777	0.0393827	15.0498
4	1	1	2	4	3	2	1	2	3	2	0.711659	0.10971	0.0474454	0.0238018	14.9996
4	1	1	2	3	3	2	1	2	2	2	0.777982	0.0516911	0.0520957	0.0203432	14.9337
2	0	1	2	4	3	2	1	4	2	2	0.746496	0.0287233	0.050257	0.0248641	14.8536
3	0	1	2	4	3	2	2	4	2	2	0.700221	0.017516	0.0476368	0.0242801	14.6992
3	0	1	2	3	3	2	0	3	2	2	0.84736	0.0235144	0.0579585	0.00483128	14.6201
4	1	1	2	4	3	1	1	2	2	2	0.70415	0.114469	0.0487746	0.0219801	14.4368
4	1	1	2	6	3	2	1	5	2	2	0.736382	0.129156	0.0510596	0.0174765	14.422
2	0	1	2	4	3	2	0	2	2	1	0.893463	0.0539831	0.0627499	0.00399741	14.2385
3	0	0	2	2	3	2	1	4	2	4	0.726721	0.00320368	0.051263	0.0128036	14.1763
3	0	1	2	4	3	2	1	4	2	1	0.671918	0.0340494	0.0489573	0.0260319	13.7246
4	1	1	2	4	4	3	0	2	2	1	0.687597	0.0889079	0.0501787	0.0328756	13.703
5	2	1	2	3	3	0	0	3	0	2	0.890865	0.0977606	0.0667544	0.0124763	13.3454
3	3	1	2	4	3	2	0	4	2	2	0.796086	0.110337	0.0597013	0.00763401	13.3345
4	1	2	2	6	3	2	0	2	2	2	0.732857	0.0455195	0.0550711	0.0310799	13.3075
4	0	0	3	6	3	2	1	4	1	2	0.736659	0.058294	0.0560601	0.0403358	13.1405
4	1	1	2	4	3	2	1	2	2	1	0.694858	0.0818032	0.0532817	0.0295132	13.0412
3	0	2	2	3	2	2	1	4	1	1	0.804457	0.0854347	0.0628324	0.0139485	12.8032
4	2	2	2	6	3	2	0	2	2	2	0.790639	0.0552064	0.0622306	0.0319334	12.705
4	1	0	2	4	3	2	1	4	2	1	0.73266	0.029151	0.0583523	0.00379305	12.5558
3	0	0	2	3	3	2	0	5	2	1	0.863037	0.097855	0.070036	0.06158	12.3228
3	1	1	2	3	3	2	1	4	0	1	0.863519	0.129471	0.0701947	0.0335286	12.3018
4	2	1	3	6	3	2	1	2	2	2	0.885021	0.0783024	0.0737288	0.0337813	12.0037
3	1	1	2	4	4	2	0	3	2	1	0.819387	0.0357936	0.0692491	0.0151934	11.8324
4	2	2	2	4	3	3	0	3	5	2	0.755389	0.0392916	0.0645319	0.0264178	11.7057
3	0	1	2	4	3	2	0	3	2	2	0.841643	0.0244074	0.0734744	0.0322738	11.4549
4	2	0	2	4	3	1	0	4	1	2	0.868021	0.0910976	0.0760184	0.020559	11.4186
4	2	1	2	2	3	2	1	4	2	1	0.899325	0.0610113	0.0797941	0.0184782	11.2706
4	1	2	2	3	4	2	0	2	2	1	0.750395	0.0784425	0.0667726	0.0310444	11.2381
3	2	1	2	1	4	2	0	0	1	2	0.983633	0.0677881	0.0892643	0.00453343	11.0193
3	2	1	2	4	2	6	1	2	2	2	0.794035	0.110544	0.0755398	0.0447987	10.5115
4	1	1	2	4	3	2	1	1	2	2	0.752502	0.0922697	0.076065	0.051741	9.89288
3	2	1	2	3	3	4	0	1	2	2	0.889326	0.0191011	0.0905047	0.00466014	9.8263
4	2	0	2	4	4	2	0	3	2	2	0.844279	0.0806002	0.0893482	0.0339543	9.44932
4	0	1	2	4	3	3	1	4	2	2	0.666302	0.0839718	0.0721628	0.0276072	9.23333
3	4	1	2	5	3	2	1	4	2	2	0.287743	0.0934732	0.032497	0.0148442	8.85443
3	2	1	2	3	2	2	1	5	2	2	0.907137	0.143417	0.107991	0.0272248	8.40009
5	1	2	2	1	3	2	0	2	2	1	0.877589	0.0689601	0.107324	0.0510097	8.17698
3	2	1	3	4	2	0	0	2	1	2	0.983317	0.0852844	0.122107	0.00890874	8.05289
3	1	1	2	3	3	0	0	2	4	2	1.02087	0.125726	0.132219	0.0158691	7.72105
4	1	1	3	2	2	2	0	3	2	2	0.979653	0.0380717	0.150709	0.0142684	6.50032
3	0	1	2	4	0	2	1	3	2	3	0.854305	0.00810278	0.156319	0.00647552	5.46513
3	1	1	2	3	3	3	1	2	2	1	0.801894	0.0410106	0.154609	0.0852148	5.1866
3	2	2	3	4	0	2	0	2	2	2	1.01809	0.0636437	0.241043	0.0408489	4.22368
3	2	1	5	4	2	2	0	4	2	5	0.545139	0.0397755	0.135972	0.041137	4.0092
3	1	1	2	4	3	2	1	2	2	2	0.749512	0.169952	0.326488	0.482959	2.29568

## Sheet: Single drug (pairs)
	Doses (uM)	K562	K562+Imatinib	IMR	IMR+Imatinib	Selectivity	Selectivity(Imatinib)			Doses (uM)	K562	K562+Imatinib	IMR	IMR+Imatinib	Selectivity	Selectivity(Imatinib)
A12	0.0125	0.979873	0.797408	0.964772	0.98742	0.984589	1.23829		A7	0.0125	0.97773	0.7149	0.944522	1.02039	0.966036	1.42732
	0.025	0.990016	0.763699	1.01048	1.02612	1.02067	1.34362			0.025	0.813067	0.65741	0.939528	0.966741	1.15554	1.47053
	0.05	1.0569	0.743913	1.02496	1.10525	0.969785	1.48572			0.05	0.837261	0.625387	0.947096	0.988369	1.13118	1.58041
	0.1	1.00047	0.851725	0.989081	1.06847	0.98862	1.25448			0.1	0.739219	0.560477	0.94061	0.97896	1.27244	1.74665
	0.25	0.970932	0.728429	0.948466	0.931403	0.976862	1.27865			0.25	0.5426	0.38116	0.956678	0.871275	1.76314	2.28585
	0.5	0.612306	0.65387	0.662791	0.691603	1.08245	1.05771			0.5	0.207919	0.104487	0.762675	0.640531	3.66814	6.13024
	1	0.290085	0.293102	0.143682	0.156078	0.495309	0.532503			1	0.0369228	0.0226708	0.21007	0.204692	5.68945	9.02888
C16	0.0125	0.864137	0.672068	0.972237	0.96182	1.1251	1.43113		A15	0.0125	0.891551	0.718636	0.926169	0.93528	1.03883	1.30147
	0.025	0.716162	0.661016	0.974305	1.00205	1.36045	1.51593			0.025	0.979056	0.688879	0.923389	0.947204	0.943141	1.37499
	0.05	0.435151	0.561282	0.87605	0.894612	2.01321	1.59387			0.05	0.911467	0.679358	0.884588	0.914333	0.97051	1.34588
	0.1	0.311989	0.415005	0.819488	0.74737	2.62666	1.80087			0.1	0.789654	0.648529	0.797238	0.812062	1.00961	1.25216
	0.25	0.402418	0.454885	0.395452	0.369314	0.982691	0.811883			0.25	0.526087	0.469498	0.647661	0.602544	1.23109	1.28338
	0.5	0.0404829	0.0336677	0.0829912	0.0806797	2.05003	2.39635			0.5	0.0186212	0.0200867	0.407413	0.457295	21.8789	22.7661
	1	0.0228812	0.0227616	0.101751	0.118365	4.44692	5.2002			1	0.0105852	0.010031	0.0179565	0.0177461	1.69638	1.76913
I22	0.00125	0.885437	0.717641	0.881473	0.923346	0.995523	1.28664		E03	0.0125	0.933526	0.752284	0.897707	0.936883	0.961631	1.24538
	0.0025	0.6662	0.646012	0.82576	0.807168	1.23951	1.24946			0.025	0.905965	0.789132	0.871502	0.895258	0.96196	1.13448
	0.005	0.32644	0.384288	0.627499	0.594581	1.92225	1.54723			0.05	0.77317	0.690021	0.808127	0.825479	1.04521	1.19631
	0.01	0.129028	0.118171	0.266604	0.264175	2.06625	2.23553			0.1	0.658039	0.586222	0.773204	0.769459	1.17501	1.31257
	0.025	0.102153	0.0911455	0.2784	0.274799	2.72532	3.01495			0.25	0.311541	0.325664	0.391287	0.378388	1.25597	1.1619
	0.05	0.109429	0.106171	0.278668	0.254732	2.54656	2.39925			0.5	0.100477	0.0879752	0.266997	0.264793	2.65729	3.00986
	0.1	0.125112	0.117812	0.275298	0.27468	2.20041	2.33151			1	0.0923026	0.0784892	0.254418	0.244936	2.75635	3.12063
ABT263	0.0125	0.832036	0.683509	0.851321	0.843394	1.02318	1.23392		P15	0.0125	0.847529	0.71963	0.817994	0.868883	0.965152	1.2074
	0.025	0.865302	0.726419	0.8344	0.825802	0.964287	1.13681			0.025	0.794215	0.753106	0.865796	0.869482	1.09013	1.15453
	0.05	0.916408	0.763864	0.895957	0.855586	0.977683	1.12008			0.05	0.881109	0.700398	0.872163	0.910067	0.989847	1.29936
	0.1	0.840001	0.767081	0.808101	0.778896	0.962024	1.0154			0.1	0.788684	0.686527	0.842346	0.897525	1.06804	1.30734
	0.25	0.867206	0.640322	0.75398	0.719803	0.869436	1.12413			0.25	0.764655	0.579137	0.814685	0.745097	1.06543	1.28656
	0.5	0.711427	0.62329	0.841434	0.800985	1.18274	1.28509			0.5	0.697238	0.608338	0.858788	0.844016	1.2317	1.38741
	1	0.587645	0.554675	0.730838	0.739404	1.24367	1.33304			1	0.512218	0.522312	0.870273	0.883045	1.69903	1.69065
17AAG	0.0125	0.325332	0.445679	0.928417	0.921715	2.85375	2.06812		Axitinib	0.0125	0.770954	0.713698	0.844113	0.819628	1.09489	1.14842
	0.025	0.119423	0.193882	0.919073	0.938597	7.69591	4.84107			0.025	0.798726	0.668514	0.858906	0.879177	1.07535	1.31512
	0.05	0.0642298	0.093214	0.808101	0.774814	12.5814	8.3122			0.05	0.777804	0.697146	0.778945	0.798829	1.00147	1.14586
	0.1	0.0537143	0.0729956	0.657771	0.700483	12.2457	9.59624			0.1	0.659554	0.60113	0.771986	0.770648	1.17047	1.282
	0.5	0.0526666	0.0596409	0.178107	0.187531	3.38178	3.14433			0.5	0.248531	0.210675	0.813435	0.896048	3.27297	4.25323
	1	0.0505755	0.0631414	0.0719525	0.0659492	1.42267	1.04447			1	0.0408199	0.0401073	0.691489	0.808442	16.94	20.157
									PD901	0.0125	0.74319	0.699749	0.844388	0.883914	1.13617	1.26319
		K562	IMR	Selectivity						0.025	0.633692	0.628345	0.795153	0.761	1.25479	1.21112
Imatinib (0.125uM) only		0.876525	0.986546	1.12552						0.05	0.563137	0.584553	0.746605	0.736321	1.3258	1.25963
										0.1	0.645796	0.556707	0.765945	0.749342	1.18605	1.34603
										0.125	0.549124	0.749862	0.724493	0.719529	1.31936	0.959549
										0.25	0.474717	0.420161	0.628314	0.598158	1.32356	1.42364
										0.5	0.404708	0.336834	0.559054	0.508431	1.38138	1.50944
										1	0.361347	0.289544	0.532714	0.566403	1.47425	1.95619
