# Supplementary material for: Identification of Drug Combinations Containing Imatinib for Treatment of BCR-ABL+ Leukemias
Source: PLoS One. 2014 Jul 16;9(7):e102221. doi: 10.1371/journal.pone.0102221 (PMC4100887; doi:10.1371/journal.pone.0102221)
Supplement: Table S5 — The list of top 49 combinations and corresponding single doses. 49 drug combinations were selected using two criteria: top combinations with a 70% viability of IMR-90 and low toxicity combinations with a 90% viability of IMR-90. (XLSX) [file pone.0102221.s007.xlsx]

## Sheet: to_measure_p1.csv
A7	A12	A15	C16	E03	I22	P15	ABT263	Axitinib	17AAG	PD901	IMR	Selectivity	Type
4	1	1	3	6	3	2	1	4	2	2	0.912243	52.4228	top 90% IMR
4	1	1	3	4	3	2	1	4	2	2	0.924953	44.8404	top 90% IMR
5	1	1	2	4	3	2	1	4	2	2	0.874833	66.7053	top 90% IMR
4	1	1	3	6	3	2	1	4	2	3	0.87538	57.9772	top 90% IMR
4	2	2	2	3	3	2	1	4	2	2	0.925542	22.0058	top 90% IMR
3	1	1	2	4	3	2	1	4	2	2	0.886301	36.0917	top 90% IMR
3	2	1	2	4	3	3	0	3	2	2	0.971974	15.2468	top 90% IMR
5	2	1	2	4	3	2	1	3	2	1	0.891744	32.1611	top 90% IMR
4	2	1	0	3	3	2	1	2	2	3	0.904877	22.1335	top 90% IMR
3	2	1	2	1	4	2	0	0	1	2	0.983633	11.0193	top 90% IMR
4	1	1	2	4	3	3	0	0	2	1	0.904622	18.9848	top 90% IMR
5	1	1	2	4	3	2	1	2	2	2	0.864634	41.1155	top 90% IMR
4	1	1	2	4	3	2	0	2	2	2	0.988713	9.54957	top 90% IMR
4	2	1	2	4	3	2	0	2	2	2	1.01792	8.91074	top 90% IMR
4	1	1	3	4	3	2	1	2	2	2	0.892113	19.4985	top 90% IMR
3	2	0	3	3	2	2	0	2	2	1	0.946762	10.2553	top 90% IMR
3	2	1	2	2	4	2	0	2	2	2	0.968299	9.1836	top 90% IMR
3	2	1	2	3	3	2	0	2	4	1	0.989009	8.48799	top 90% IMR
3	2	1	2	3	2	2	0	1	2	2	1.1082	8.04654	top 90% IMR
4	1	1	3	4	3	2	0	4	2	2	0.873851	26.9982	top 90% IMR
4	1	1	2	4	3	2	1	4	3	4	0.755219	134.702	top 70% IMR C1
4	1	1	2	4	3	2	1	4	2	5	0.785471	116.546	top 70% IMR C1
4	1	1	2	4	3	2	1	4	2	4	0.766512	95.9129	top 70% IMR C1
4	0	1	3	4	3	2	1	4	1	2	0.736374	104.334	top 70% IMR C1
4	1	1	2	4	3	2	1	4	3	2	0.736244	101.998	top 70% IMR C1
4	1	1	2	4	3	2	1	5	2	2	0.7321	103.739	top 70% IMR C1
4	1	1	2	6	3	1	1	4	2	2	0.794667	70.1716	top 70% IMR C1
4	1	1	2	4	3	2	2	4	2	3	0.730307	91.0541	top 70% IMR C1
5	2	1	1	4	3	0	1	4	0	2	0.768466	71.4872	top 70% IMR C1
4	1	0	2	2	3	3	1	4	2	2	0.769145	69.9185	top 70% IMR C1
4	1	0	2	4	2	2	1	4	2	2	0.76076	71.9101	top 70% IMR C1
4	1	1	2	4	3	2	1	4	1	4	0.782434	66.6082	top 70% IMR C1
4	1	1	3	4	3	2	1	4	2	4	0.832874	60.9158	top 70% IMR C1
4	0	1	2	3	3	2	1	4	1	2	0.702845	110.758	top 70% IMR C1
4	0	1	2	5	3	2	1	4	1	2	0.703669	106.688	top 70% IMR C1
4	0	2	2	4	3	2	1	4	1	2	0.68501	145.272	top 70% IMR C1
4	0	1	2	4	3	1	1	4	1	2	0.701035	106.764	top 70% IMR C1
4	0	0	2	4	3	2	1	4	2	2	0.697685	108.547	top 70% IMR C1
4	0	1	3	4	3	2	1	4	2	2	0.703278	98.8434	top 70% IMR C1
4	1	1	2	6	2	2	1	4	2	2	0.781379	55.5348	top 70% IMR C1
4	1	1	2	3	3	2	1	4	2	4	0.72458	74.92	top 70% IMR C1
4	1	1	2	4	2	2	1	4	2	4	0.746521	61.5292	top 70% IMR C1
4	1	0	2	4	3	2	2	4	2	2	0.729224	67.6547	top 70% IMR C1
4	1	1	2	5	3	2	1	4	2	4	0.756902	54.4084	top 70% IMR C1
4	1	1	3	4	3	2	2	4	2	2	0.851107	46.0835	top 70% IMR C1
4	1	1	2	4	4	2	2	2	2	2	0.744307	74.6163	top 70% IMR C2
6	0	1	2	5	3	5	0	2	2	2	0.740803	70.8841	top 70% IMR C2
4	0	0	2	3	3	2	1	3	2	2	0.767291	58.5239	top 70% IMR C2
4	1	1	2	4	3	2	1	3	2	2	0.776953	55.3752	top 70% IMR C2
0	0	0	0	0	0	0	0	0	0	0	NA	NA	Single
3	0	0	0	0	0	0	0	0	0	0	NA	NA	Single
4	0	0	0	0	0	0	0	0	0	0	NA	NA	Single
5	0	0	0	0	0	0	0	0	0	0	NA	NA	Single
6	0	0	0	0	0	0	0	0	0	0	NA	NA	Single
0	1	0	0	0	0	0	0	0	0	0	NA	NA	Single
0	2	0	0	0	0	0	0	0	0	0	NA	NA	Single
0	0	1	0	0	0	0	0	0	0	0	NA	NA	Single
0	0	2	0	0	0	0	0	0	0	0	NA	NA	Single
0	0	0	1	0	0	0	0	0	0	0	NA	NA	Single
0	0	0	2	0	0	0	0	0	0	0	NA	NA	Single
0	0	0	3	0	0	0	0	0	0	0	NA	NA	Single
0	0	0	0	1	0	0	0	0	0	0	NA	NA	Single
0	0	0	0	2	0	0	0	0	0	0	NA	NA	Single
0	0	0	0	3	0	0	0	0	0	0	NA	NA	Single
0	0	0	0	4	0	0	0	0	0	0	NA	NA	Single
0	0	0	0	5	0	0	0	0	0	0	NA	NA	Single
0	0	0	0	6	0	0	0	0	0	0	NA	NA	Single
0	0	0	0	0	2	0	0	0	0	0	NA	NA	Single
0	0	0	0	0	3	0	0	0	0	0	NA	NA	Single
0	0	0	0	0	4	0	0	0	0	0	NA	NA	Single
0	0	0	0	0	0	1	0	0	0	0	NA	NA	Single
0	0	0	0	0	0	2	0	0	0	0	NA	NA	Single
0	0	0	0	0	0	3	0	0	0	0	NA	NA	Single
0	0	0	0	0	0	5	0	0	0	0	NA	NA	Single
0	0	0	0	0	0	0	1	0	0	0	NA	NA	Single
0	0	0	0	0	0	0	2	0	0	0	NA	NA	Single
0	0	0	0	0	0	0	0	1	0	0	NA	NA	Single
0	0	0	0	0	0	0	0	2	0	0	NA	NA	Single
0	0	0	0	0	0	0	0	3	0	0	NA	NA	Single
0	0	0	0	0	0	0	0	4	0	0	NA	NA	Single
0	0	0	0	0	0	0	0	5	0	0	NA	NA	Single
0	0	0	0	0	0	0	0	0	1	0	NA	NA	Single
0	0	0	0	0	0	0	0	0	2	0	NA	NA	Single
0	0	0	0	0	0	0	0	0	3	0	NA	NA	Single
0	0	0	0	0	0	0	0	0	4	0	NA	NA	Single
0	0	0	0	0	0	0	0	0	0	1	NA	NA	Single
0	0	0	0	0	0	0	0	0	0	2	NA	NA	Single
0	0	0	0	0	0	0	0	0	0	3	NA	NA	Single
0	0	0	0	0	0	0	0	0	0	4	NA	NA	Single
0	0	0	0	0	0	0	0	0	0	5	NA	NA	Single
					Table S5. The list of top 49 combinations and corresponding single doses. 49 drug combinations were selected using two criteria: top combinations with a 70% viability of IMR-90 and low toxicity combinations with a 90% viability of IMR-90.
