# Supplementary material for: Identification of Drug Combinations Containing Imatinib for Treatment of BCR-ABL+ Leukemias
Source: PLoS One. 2014 Jul 16;9(7):e102221. doi: 10.1371/journal.pone.0102221 (PMC4100887; doi:10.1371/journal.pone.0102221)
Supplement: Table S6 — seletivities achieved from the selected combinations. Selected combinations were tested in BCR-ABL+ and BCR-ABL- ALL patient cells and imatinib-resistant ALL cell line, SUP-B15. (XLS) [file pone.0102221.s008.xls]

## Sheet: Sheet1
											BCR-ABL+ ALL		BCR-ABL+ ALL (T315I)		BCR-ABL- ALL						Burkitt’s Leukemia	Imatinib-resistant cell line	Normal
A07	A12	A15	C16	E03	I22	P15	ABT263	Axitinib	17AAG	PD325901	B001	B002	B003	B004	B031	B032	B033	B035	B036	B037	B034	SUP-B15	N1
0	0	0	0	0	0	0	0	0	0	0	0.779521	0.842532	0.933179	0.613308	0.888944	0.699833	0.969344	1.11873	0.963751	0.997771	1.07258	1.09599	1.1964
3	0	0	0	0	0	0	0	0	0	0	1.09759	0.54003	1.50381	0.693678	1.05286	1.05017	1.53542	2.77321	0.939289	1.35088	1.2482	4.30942	1.09623
4	0	0	0	0	0	0	0	0	0	0	2.17287	2.28384	12.2957	13.1366	1.75126	2.12076	1.8948	5.1706	1.35319	3.0642	2.56757	129.995	1.69737
5	0	0	0	0	0	0	0	0	0	0	2.97747	3.41468	21.1228	12.5761	1.84419	2.03353	2.49395	5.26931	1.35573	3.89968	3.38262	117.955	1.79754
6	0	0	0	0	0	0	0	0	0	0	4.77266	2.99096	33.5463	3.29894	2.31129	2.20503	2.75241	5.56609	1.38649	3.74055	4.58506	100.89	1.95468
0	1	0	0	0	0	0	0	0	0	0	0.752334	1.01769	0.728994	0.49498	1.02998	0.735358	1.10602	1.86622	0.759872	1.33601	1.75671	2.55027	1.23456
0	2	0	0	0	0	0	0	0	0	0	1.08906	1.95632	0.966191	0.739939	1.18249	1.09276	1.56213	2.52764	0.744962	1.42886	1.59168	4.56763	1.24152
0	0	1	0	0	0	0	0	0	0	0	1.38159	1.28659	4.3418	4.34801	1.13814	1.0623	1.04417	1.66872	1.25179	1.12738	1.02506	5.67778	1.22291
0	0	2	0	0	0	0	0	0	0	0	2.49419	1.89446	16.5711	5.69344	1.18317	1.21221	1.38951	3.61323	1.96181	1.33546	1.20723	46.9455	1.15024
0	0	0	1	0	0	0	0	0	0	0	0.651938	0.624112	1.32546	1.24183	0.890184	0.614781	1.06667	1.11281	0.99996	1.12418	1.08983	2.42803	1.3397
0	0	0	2	0	0	0	0	0	0	0	0.755964	0.680556	2.62974	1.11113	0.977253	0.702572	1.00362	1.09536	0.909432	1.17926	1.1366	3.95752	1.42196
0	0	0	3	0	0	0	0	0	0	0	0.969947	0.638966	3.38201	1.59176	1.00888	0.711845	0.761755	1.04534	0.686196	0.975948	1.23905	4.17239	1.18933
0	0	0	0	1	0	0	0	0	0	0	0.857468	0.972454	1.07005	0.671579	0.894787	0.608153	1.01436	1.12676	1.05226	1.22317	1.11479	1.39529	1.33993
0	0	0	0	2	0	0	0	0	0	0	0.800709	0.864221	0.939255	0.510358	0.852128	0.758944	0.820126	1.01181	0.996713	0.956067	0.923034	1.07102	1.17159
0	0	0	0	3	0	0	0	0	0	0	0.931564	0.817799	0.964656	0.434111	0.835761	0.777485	0.852809	0.909093	0.993047	0.930035	1.09608	1.2271	1.21658
0	0	0	0	4	0	0	0	0	0	0	0.888537	0.595534	1.11104	0.451907	0.690284	0.649855	0.680723	0.799453	0.856382	0.848828	0.927347	1.97637	0.996952
0	0	0	0	5	0	0	0	0	0	0	0.837363	0.695639	1.90977	0.46724	0.633804	0.598442	0.771905	0.828168	0.871765	0.860151	0.873481	6.29477	1.04283
0	0	0	0	6	0	0	0	0	0	0	0.736535	0.587323	2.51115	0.360938	0.624834	0.52093	0.684351	0.721831	0.758044	0.747454	0.939383	16.6389	0.86148
0	0	0	0	0	2	0	0	0	0	0	0.908384	0.90392	0.883837	0.44216	0.874641	0.713352	1.04998	0.998552	1.06894	1.18741	1.0223	1.1115	1.27631
0	0	0	0	0	3	0	0	0	0	0	0.897808	0.692807	0.82772	0.438453	0.664872	0.659798	0.763867	0.880248	0.909317	1.00105	0.884985	1.10578	0.995746
0	0	0	0	0	4	0	0	0	0	0	1.21629	0.470482	0.522336	0.245724	0.471588	0.495339	0.505292	0.571838	0.555394	0.523583	0.571381	0.561737	0.630547
0	0	0	0	0	0	1	0	0	0	0	0.805301	0.702625	0.838407	0.505979	0.794836	0.871381	0.901731	0.967239	1.10973	1.04583	0.94433	1.02851	1.07853
0	0	0	0	0	0	2	0	0	0	0	0.958636	1.11576	0.951466	0.500785	0.907819	0.872211	1.03552	1.07978	1.20104	1.03751	1.14256	1.12777	1.26121
0	0	0	0	0	0	3	0	0	0	0	1.17141	0.965757	0.962529	0.526496	0.874439	0.896239	1.21501	1.11226	1.30064	1.17128	1.182	1.19611	1.24782
0	0	0	0	0	0	5	0	0	0	0	1.37113	1.15435	1.1352	0.520785	0.891636	0.822717	1.01657	1.05399	1.27483	1.08833	1.16862	1.15301	1.28829
0	0	0	0	0	0	0	1	0	0	0	2.79024	6.72389	8.92973	6.81696	1.88385	1.68395	2.75894	3.74049	2.26817	1.83829	1.11826	52.1483	1.46254
0	0	0	0	0	0	0	2	0	0	0	10.2224	9.59002	64.9851	9.87709	2.45656	1.84809	5.71295	4.77243	3.05303	2.57279	0.98668	86.1479	1.5288
0	0	0	0	0	0	0	0	1	0	0	0.763356	0.670548	0.765652	0.20106	0.726914	0.852289	0.99652	0.809164	1.02505	0.928351	0.805955	0.968372	0.987382
0	0	0	0	0	0	0	0	2	0	0	0.645462	0.766488	1.19891	0.279141	0.688374	0.860629	0.935498	0.874872	1.02276	0.992239	1.01146	1.00821	1.12834
0	0	0	0	0	0	0	0	3	0	0	0.954837	0.705851	3.56659	0.398166	0.790285	1.15245	1.09292	1.00755	1.07483	1.14287	1.05176	1.16716	1.19817
0	0	0	0	0	0	0	0	4	0	0	1.26868	0.575467	7.96683	0.499222	0.715099	1.05266	1.09436	1.06716	1.10294	1.19753	1.3617	1.53119	1.41153
0	0	0	0	0	0	0	0	5	0	0	1.24017	0.565347	6.47687	0.368468	0.709005	1.04926	1.03567	0.91831	0.979604	1.09187	1.2805	1.50452	1.36015
0	0	0	0	0	0	0	0	0	1	0	0.951383	0.982032	1.05742	0.470512	0.973911	0.986249	0.823376	1.06579	1.18752	1.26401	1.2614	1.41344	1.36151
0	0	0	0	0	0	0	0	0	2	0	0.991422	0.865325	0.891782	0.371345	0.755172	0.958849	1.04855	0.935087	1.09411	1.0319	1.04663	1.20291	1.16278
0	0	0	0	0	0	0	0	0	3	0	0.915096	0.984825	1.04924	0.533629	0.796123	0.999488	1.03118	0.987272	1.11468	0.986649	1.38349	1.18451	1.26527
0	0	0	0	0	0	0	0	0	4	0	0.996535	0.997209	1.28587	0.591898	0.906735	1.03593	1.39179	1.05288	1.31125	1.07323	1.40194	1.25275	1.3177
0	0	0	0	0	0	0	0	0	0	1	1.10267	1.32016	0.662229	0.522316	1.10815	1.10503	1.23072	1.03908	1.20795	1.14379	1.16283	1.67865	1.2504
0	0	0	0	0	0	0	0	0	0	2	1.19348	7.28512	0.795512	0.664654	1.20215	0.993335	1.53788	1.08347	1.28037	1.12577	1.41146	1.99337	1.28311
0	0	0	0	0	0	0	0	0	0	3	0.992878	9.6411	0.972656	0.650032	1.08337	0.813894	1.43056	0.932186	1.11512	1.08907	1.43135	2.0901	1.14853
0	0	0	0	0	0	0	0	0	0	4	1.15509	18.3399	1.3527	0.821519	1.27779	0.935446	1.91733	1.02085	1.04469	1.14799	1.64099	2.5769	1.19291
0	0	0	0	0	0	0	0	0	0	5	1.27079	7.14875	1.33986	0.901395	1.06319	0.908341	1.61442	0.833992	1.03249	0.866461	1.32076	2.17824	1.16364
3	2	1	2	1	4	2	0	0	1	2	2.49409	7.35596	3.62334	2.79207	1.42502	1.93909	2.41927	2.68593	1.07114	1.47728	1.53279	81.5463	0.986525
3	2	0	3	3	2	2	0	2	2	1	1.26079	3.85131	12.1913	2.42246	1.38346	2.05449	1.57375	2.30936	0.816821	0.97753	1.61242	67.3432	1.07927
4	1	1	2	4	3	3	0	0	2	1	3.68444	10.4936	13.3232	5.64509	2.25107	3.69284	2.39978	3.99378	1.66612	2.73074	2.69098	132.368	1.87646
4	0	0	2	3	3	2	1	3	2	2	6.20885	15.5326	75.0812	10.2842	3.48888	4.41317	7.50631	4.62113	1.86227	4.358	2.75079	165.563	2.28013
4	0	0	2	4	3	2	1	4	2	2	12.5974	11.3454	59.783	10.9547	2.43914	4.09942	6.85346	4.94648	1.26328	3.90529	2.25288	151.163	2.06579
5	2	1	1	4	3	0	1	4	0	2	10.8116	9.27336	47.832	9.40173	4.65192	8.84378	5.61178	9.81542	4.15687	8.75255	3.71283	105.36	2.5607
6	0	1	2	5	3	5	0	2	2	2	8.9264	10.2085	37.9489	8.87126	2.0164	4.22183	2.74234	4.37919	1.62079	2.96742	3.22758	164.978	1.79406
3	2	1	2	2	4	2	0	2	2	2	2.57748	7.81137	29.9263	5.27966	1.3606	2.29505	1.92679	2.84822	0.882956	1.23005	1.68988	109.937	0.974888
3	2	1	2	3	2	2	0	1	2	2	2.90771	9.82017	17.2822	5.35454	1.76462	2.57551	2.84339	3.41871	1.07391	1.57991	1.67851	159.389	1.12268
3	2	1	2	3	3	2	0	2	4	1	2.80908	5.4015	41.3367	4.43317	1.4355	2.3361	2.46832	3.10903	1.17366	1.63969	1.89693	161.787	1.02323
3	2	1	2	4	3	3	0	3	2	2	2.60001	8.67255	74.6224	7.53651	1.46537	2.09518	2.47522	2.68769	0.892377	1.53458	1.79157	127.614	0.982171
4	1	1	2	4	3	2	0	2	2	2	4.52602	13.8256	45.4354	12.682	1.95318	3.28777	1.39063	3.87161	1.27738	3.41794	2.87036	154.275	1.68699
4	1	1	3	4	3	2	0	4	2	2	4.64972	8.40517	43.4107	6.86148	1.71984	3.32118	1.91068	3.21031	0.89853	2.80188	3.35642	109.717	1.49591
4	1	0	2	2	3	3	1	4	2	2	12.9263	15.2177	84.9525	10.7054	3.31059	5.9391	5.82413	5.41315	0.793535	4.75434	2.01599	262.432	1.83421
4	1	0	2	4	2	2	1	4	2	2	6.09223	17.0698	58.6019	14.8337	3.76301	5.87818	6.9726	6.22029	0.857129	4.7189	2.80807	293.04	1.80518
4	1	0	2	4	3	2	2	4	2	2	14.9673	9.21685	98.7237	11.5693	6.72833	13.6407	12.3221	9.90804	6.28154	9.80518	4.31424	237.693	4.39082
4	2	1	2	4	3	2	0	2	2	2	3.99694	7.33267	34.9781	5.09772	2.29899	3.65633	3.17515	3.95501	1.26158	3.86793	3.23319	98.1875	1.5675
4	2	1	0	3	3	2	1	2	2	3	13.8606	15.8514	79.8145	10.7138	4.21682	9.2214	9.50196	7.95203	4.18152	6.22305	2.87104	291.332	2.52305
4	0	1	2	3	3	2	1	4	1	2	8.51847	9.47136	70.6627	12.346	3.25043	6.17803	8.29825	6.22131	3.54575	6.09411	3.81169	144.485	2.53614
4	0	1	2	4	3	1	1	4	1	2	8.47797	13.786	63.2644	10.649	3.16747	5.12045	6.24135	4.79025	1.43098	4.62907	2.44147	175.81	1.95091
4	0	1	2	5	3	2	1	4	1	2	6.33952	15.4064	81.4527	7.80982	3.05072	5.33484	6.88098	5.06807	3.12233	4.64642	3.75855	275.064	1.89858
4	0	1	3	4	3	2	1	4	1	2	6.75459	9.19245	86.7857	11.0949	2.63605	4.92235	7.35909	4.74517	3.28996	4.57215	2.94762	263.014	1.68593
4	0	1	3	4	3	2	1	4	2	2	9.99327	8.46156	68.2856	15.9318	3.15921	5.44148	7.07154	4.64862	3.03718	4.57273	2.93516	218.215	1.73369
4	0	2	2	4	3	2	1	4	1	2	14.911	14.0434	120.209	11.5258	3.62181	11.5352	10.554	6.95975	6.41215	7.92431	6.2861	304.457	2.4094
3	1	1	2	4	3	2	1	4	2	2	9.55886	20.6022	242.742	12.9303	2.37655	3.9187	4.7213	4.36647	0.839252	2.27768	1.91258	298.862	1.3678
4	1	1	2	3	3	2	1	4	2	4	8.25899	11.0194	54.9759	9.57597	3.23055	5.41348	6.78911	5.77991	1.95452	6.82758	3.17415	153.304	1.877
4	1	1	2	4	2	2	1	4	2	4	7.97957	15.0305	94.912	14.8032	3.58711	5.99863	8.53561	5.58436	3.20101	6.24939	2.737	325.857	1.9949
4	1	1	2	4	3	2	1	3	2	2	11.0029	8.97141	85.7576	11.6943	3.67476	6.33038	7.786	5.63774	3.8349	4.97121	3.03524	270.295	1.85034
4	1	1	2	4	3	2	1	4	1	4	11.3849	13.1914	99.6321	14.5204	3.29713	6.8518	9.31401	6.37711	3.72993	6.13001	3.23557	272.857	2.05403
4	1	1	2	4	3	2	1	4	2	4	11.2799	13.7958	89.3115	17.983	4.06207	8.5278	9.02124	6.19007	3.94499	6.36037	3.09864	307.886	1.79465
4	1	1	2	4	3	2	1	4	2	5	7.00819	15.7791	90.8007	12.1886	3.18744	8.00816	8.09214	5.91603	4.12469	7.46579	3.3834	268.303	1.98616
4	1	1	2	4	3	2	1	4	3	2	8.10123	12.9707	82.7873	15.0289	3.53623	5.9555	7.98408	6.2667	2.41165	1.85664	3.68297	218.47	2.09311
4	1	1	2	4	3	2	1	4	3	4	10.2746	17.6256	62.8216	8.93477	2.63745	5.28532	5.39818	4.56857	1.84872	5.24622	2.30091	172.093	1.77402
4	1	1	2	4	3	2	1	5	2	2	10.5304	12.8792	79.5877	13.4306	2.85034	5.15137	6.43661	4.93487	3.06456	6.10606	3.48149	258.687	1.5078
4	1	1	2	4	3	2	2	4	2	3	8.32031	9.32504	48.9097	11.2549	5.28371	15.8805	12.7787	7.81625	8.72189	15.6356	2.6541	325.172	3.13972
4	1	1	2	4	4	2	2	2	2	2	8.43339	9.77157	91.451	8.96332	3.67638	11.021	9.70785	6.4123	6.42916	8.05237	2.05881	276.229	1.90346
4	1	1	2	5	3	2	1	4	2	4	10.3481	19.1171	86.6322	10.2842	3.54174	6.53597	7.42723	6.41823	3.39024	7.21794	3.94012	346.647	1.8706
4	1	1	2	6	2	2	1	4	2	2	11.4532	16.8093	80.4659	14.6074	3.53967	6.23642	7.79544	6.27609	3.41485	7.389	3.74889	261.726	1.74853
4	1	1	2	6	3	1	1	4	2	2	8.72143	17.4546	60.8451	11.7975	3.17028	5.34426	6.40348	5.58916	2.97665	6.38464	3.9053	191.354	1.70546
4	1	1	3	4	3	2	1	2	2	2	9.65203	13.217	126.445	14.5485	2.82875	5.89542	5.9486	4.08635	2.71482	3.85315	2.61493	193.255	1.4046
4	1	1	3	4	3	2	1	4	2	2	13.5528	13.5619	40.374	14.1425	2.87012	8.11496	7.3732	5.20935	3.04801	5.31153	3.33886	294.486	1.5602
4	1	1	3	4	3	2	1	4	2	4	5.9056	16.2514	101.58	10.76	3.73392	8.24786	8.30307	6.16025	3.71731	5.99871	4.41523	290.15	1.73855
4	1	1	3	4	3	2	2	4	2	2	7.36431	13.8716	71.243	7.58989	8.37001	14.2013	12.7415	9.13519	8.62012	12.3723	3.89362	164.463	2.34351
4	1	1	3	6	3	2	1	4	2	2	12.9236	15.2145	47.2622	14.9844	3.13908	5.68654	3.79168	5.00979	3.58145	7.13004	3.81715	162.6	1.41983
4	1	1	3	6	3	2	1	4	2	3	7.36436	14.7387	52.0846	10.3684	3.92783	5.81643	5.4813	5.05816	2.96065	4.92466	4.06955	159.765	1.54597
4	2	2	2	3	3	2	1	4	2	2	12.1241	24.2646	53.6387	16.8689	4.64194	11.6339	10.6119	7.98753	5.26148	13.8271	5.66896	126.18	1.88142
5	1	1	2	4	3	2	1	2	2	2	11.8444	13.0376	45.8001	18.883	3.50369	6.68829	4.56816	4.52563	1.94792	2.5548	2.89689	161.647	1.43182
5	1	1	2	4	3	2	1	4	2	2	18.8556	12.5789	36.0564	25.5061	4.07314	7.95401	7.43127	6.03382	3.77774	7.25122	3.13893	163.758	1.66521
5	2	1	2	4	3	2	1	3	2	1	8.41759	11.7193	48.0901	13.0131	6.41845	10.8742	8.47206	7.5262	5.85701	8.68114	5.14723	146.72	1.65692
Table S6. selectivities achieved for the selected combinations. Selected combinations were tested in BCR-ABL+ and BCR-ABL- ALL patient cells and in the imatinib-resistant ALL cell line, SUP-B15.
