# Supplementary material for: Identification of Drug Combinations Containing Imatinib for Treatment of BCR-ABL+ Leukemias
Source: PLoS One. 2014 Jul 16;9(7):e102221. doi: 10.1371/journal.pone.0102221 (PMC4100887; doi:10.1371/journal.pone.0102221)
Supplement: Table S7 — seletivities achieved from the selected combinations. Selected combinations were tested in BCR-ABL+ patient cells and CD34+ hematopoietic stem cells. (XLSX) [file pone.0102221.s009.xlsx]

## Sheet: Sheet1
											Viability				Selectivity
A07	A12	A15	C16	E03	I22	P15	ABT263	Axitinib	17AAG	PD325901	CD34	B005	B006		B005	B006
0	0	0	0	0	0	0	0	0	0	0	1.11547	0.478643	0.152367		2.33049	7.32095
3	0	0	0	0	0	0	0	0	0	0	0.991267	0.200886	0.0631832		4.93448	15.6888
4	0	0	0	0	0	0	0	0	0	0	0.834785	0.0161388	0.00835258		51.7253	99.9434
5	0	0	0	0	0	0	0	0	0	0	0.645371	0.0140153	0.0103734		46.0476	62.2142
6	0	0	0	0	0	0	0	0	0	0	0.577805	0.0161388	0.0136066		35.8022	42.465
0	1	0	0	0	0	0	0	0	0	0	0.949701	0.978522	0.330331		0.970546	2.875
0	2	0	0	0	0	0	0	0	0	0	0.213557	0.968329	0.191166		0.220542	1.11713
0	0	1	0	0	0	0	0	0	0	0	0.754046	0.0645553	0.00552348		11.6806	136.517
0	0	2	0	0	0	0	0	0	0	0	0.159517	0.0203859	0.00377213		7.8249	42.2884
0	0	0	1	0	0	0	0	0	0	0	1.08678	0.594163	0.521228		1.82909	2.08503
0	0	0	2	0	0	0	0	0	0	0	0.715331	0.579723	1.17125		1.23392	0.610743
0	0	0	3	0	0	0	0	0	0	0	0.497074	0.525361	1.21988		0.946157	0.407477
0	0	0	0	1	0	0	0	0	0	0	1.10323	0.489261	0.235758		2.25489	4.67949
0	0	0	0	2	0	0	0	0	0	0	1.04892	0.510921	0.181197		2.05299	5.78882
0	0	0	0	3	0	0	0	0	0	0	1.05466	0.502427	0.159507		2.09912	6.61196
0	0	0	0	4	0	0	0	0	0	0	0.903964	0.403046	0.104811		2.24283	8.62467
0	0	0	0	5	0	0	0	0	0	0	0.738936	0.287101	0.0782717		2.57378	9.44065
0	0	0	0	6	0	0	0	0	0	0	0.556727	0.26629	0.101578		2.09068	5.48078
0	0	0	0	0	2	0	0	0	0	0	1.24134	0.541075	0.246401		2.2942	5.03787
0	0	0	0	0	3	0	0	0	0	0	1.04637	0.513045	0.279811		2.03954	3.73957
0	0	0	0	0	4	0	0	0	0	0	1.03956	0.568681	0.21555		1.82802	4.82282
0	0	0	0	0	0	1	0	0	0	0	0.933905	0.538952	0.20127		1.73282	4.64006
0	0	0	0	0	0	2	0	0	0	0	1.01637	0.541075	0.180254		1.87842	5.63853
0	0	0	0	0	0	3	0	0	0	0	1.01991	0.461655	0.198845		2.20925	5.12917
0	0	0	0	0	0	5	0	0	0	0	1.02149	0.433625	0.159777		2.3557	6.39322
0	0	0	0	0	0	0	1	0	0	0	0.752654	0.0989564	0.00714011		7.60591	105.412
0	0	0	0	0	0	0	2	0	0	0	0.387647	0.0140153	0.0078137		27.6589	49.6112
0	0	0	0	0	0	0	0	1	0	0	0.979229	0.752154	0.183891		1.3019	5.32504
0	0	0	0	0	0	0	0	2	0	0	0.978477	0.844315	0.165435		1.1589	5.91457
0	0	0	0	0	0	0	0	3	0	0	0.893267	0.965781	0.192783		0.924917	4.63354
0	0	0	0	0	0	0	0	4	0	0	0.80827	1.0418	0.144554		0.775837	5.59149
0	0	0	0	0	0	0	0	5	0	0	0.803142	1.00358	0.11505		0.800278	6.98081
0	0	0	0	0	0	0	0	0	1	0	0.969725	0.51984	0.221478		1.86543	4.37842
0	0	0	0	0	0	0	0	0	2	0	1.00896	0.592889	0.170285		1.70177	5.92515
0	0	0	0	0	0	0	0	0	3	0	0.96806	0.66424	0.190358		1.4574	5.08547
0	0	0	0	0	0	0	0	0	4	0	0.958313	0.674857	0.17729		1.42002	5.40533
0	0	0	0	0	0	0	0	0	0	1	0.935865	0.400922	0.162606		2.33428	5.75542
0	0	0	0	0	0	0	0	0	0	2	0.925271	0.320228	0.171363		2.88941	5.39949
0	0	0	0	0	0	0	0	0	0	3	0.828243	0.239109	0.157217		3.46387	5.26815
0	0	0	0	0	0	0	0	0	0	4	0.86155	0.226793	0.145092		3.79884	5.93794
0	0	0	0	0	0	0	0	0	0	5	0.902233	0.226368	0.10306		3.98569	8.75444
3	2	1	2	1	4	2	0	0	1	2	0.114945	0.0471423	0.00727483		2.43826	15.8004
3	2	0	3	3	2	2	0	2	2	1	0.101986	0.265441	0.0304465		0.384213	3.34968
4	1	1	2	4	3	3	0	0	2	1	0.182386	0.0182623	0.00511932		9.98698	35.6269
4	0	0	2	3	3	2	1	3	2	2	0.280482	0.00976823	0.00444573		28.7137	63.0902
4	0	0	2	4	3	2	1	4	2	2	0.186629	0.0076447	0.00350269		24.4129	53.2816
5	2	1	1	4	3	0	1	4	0	2	0.052087	0.00976823	0.00714011		5.33229	7.29499
6	0	1	2	5	3	5	0	2	2	2	0.180433	0.00849411	0.00767898		21.2422	23.497
3	2	1	2	2	4	2	0	2	2	2	0.114547	0.0424706	0.00538876		2.6971	21.2567
3	2	1	2	3	2	2	0	1	2	2	0.130461	0.047567	0.00808314		2.74267	16.1399
3	2	1	2	3	3	2	0	2	4	1	0.112868	0.0458682	0.00363741		2.46069	31.0296
3	2	1	2	4	3	3	0	3	2	2	0.108521	0.0471423	0.00404157		2.30198	26.8511
4	1	1	2	4	3	2	0	2	2	2	0.181568	0.0233588	0.0049846		7.77299	36.4257
4	1	1	3	4	3	2	0	4	2	2	0.109272	0.0348259	0.00579292		3.13767	18.8631
4	1	0	2	2	3	3	1	4	2	2	0.18699	0.00679529	0.00309854		27.5176	60.3479
4	1	0	2	4	2	2	1	4	2	2	0.13981	0.00679529	0.0028291		20.5745	49.4185
4	1	0	2	4	3	2	2	4	2	2	0.0266992	0.00509647	0.0028291		5.23877	9.43735
4	2	1	2	4	3	2	0	2	2	2	0.0687225	0.0361	0.00336798		1.90367	20.4047
4	2	1	0	3	3	2	1	2	2	3	0.0519323	0.00552117	0.00390685		9.40603	13.2926
4	0	1	2	3	3	2	1	4	1	2	0.179512	0.00637059	0.0049846		28.1783	36.0134
4	0	1	2	4	3	1	1	4	1	2	0.130674	0.00509647	0.00404157		25.6402	32.3326
4	0	1	2	5	3	2	1	4	1	2	0.0735407	0.00679529	0.00269438		10.8223	27.2941
4	0	1	3	4	3	2	1	4	1	2	0.0706674	0.00467176	0.00269438		15.1265	26.2277
4	0	1	3	4	3	2	1	4	2	2	0.087045	0.00722	0.00269438		12.0561	32.3061
4	0	2	2	4	3	2	1	4	1	2	0.0512619	0.00552117	0.00323326		9.2846	15.8546
3	1	1	2	4	3	2	1	4	2	2	0.100564	0.00679529	0.00350269		14.7991	28.7105
4	1	1	2	3	3	2	1	4	2	4	0.117163	0.00849411	0.00633179		13.7934	18.5039
4	1	1	2	4	2	2	1	4	2	4	0.0504957	0.00382235	0.0028291		13.2106	17.8487
4	1	1	2	4	3	2	1	3	2	2	0.088349	0.00467176	0.00255966		18.9113	34.5159
4	1	1	2	4	3	2	1	4	1	4	0.0630717	0.00467176	0.00363741		13.5006	17.3397
4	1	1	2	4	3	2	1	4	2	4	0.0259846	0.00594588	0.00296382		4.37018	8.76726
4	1	1	2	4	3	2	1	4	2	5	0.0195087	0.0186871	0.00390685		1.04397	4.99346
4	1	1	2	4	3	2	1	4	3	2	0.0232071	0.00679529	0.00296382		3.41517	7.83013
4	1	1	2	4	3	2	1	4	3	4	0.020577	0.00976823	0.00633179		2.10652	3.24978
4	1	1	2	4	3	2	1	5	2	2	0.0151988	0.00424706	0.00242494		3.57867	6.2677
4	1	1	2	4	3	2	2	4	2	3	0.0033153	0.00552117	0.0028291		0.60047	1.17186
4	1	1	2	4	4	2	2	2	2	2	0.00305744	0.00679529	0.00336798		0.449935	0.907798
4	1	1	2	5	3	2	1	4	2	4	0.00893657	0.00552117	0.00390685		1.6186	2.28741
4	1	1	2	6	2	2	1	4	2	2	0.0159429	0.00679529	0.00390685		2.34617	4.08076
4	1	1	2	6	3	1	1	4	2	2	0.0216968	0.00722	0.00552348		3.0051	3.9281
4	1	1	3	4	3	2	1	2	2	2	0.0316574	0.00806941	0.00417629		3.92314	7.58028
4	1	1	3	4	3	2	1	4	2	2	0.0278927	0.00722	0.00309854		3.86326	9.0019
4	1	1	3	4	3	2	1	4	2	4	0.0433052	0.0076447	0.00309854		5.66473	13.976
4	1	1	3	4	3	2	2	4	2	2	0.0121045	0.00552117	0.00404157		2.19238	2.99501
4	1	1	3	6	3	2	1	4	2	2	0.0436146	0.0106176	0.00417629		4.10775	10.4434
4	1	1	3	6	3	2	1	4	2	3	0.06386	0.0114671	0.00363741		5.569	17.5564
4	2	2	2	3	3	2	1	4	2	2	0.0117656	0.0118918	0.00794842		0.989393	1.48025
5	1	1	2	4	3	2	1	2	2	2	0.117067	0.00806941	0.00646651		14.5075	18.1036
5	1	1	2	4	3	2	1	4	2	2	0.0805249	0.00934353	0.00633179		8.61826	12.7176
5	2	1	2	4	3	2	1	3	2	1	0.0361883	0.0110423	0.00646651		3.27723	5.59627
Table S7. seletivities achieved from the selected combinations. Selected combinations were tested in BCR-ABL+ patient cells and CD34+ hematopoietic stem cells.
