# Supplementary material for: Identification of Drug Combinations Containing Imatinib for Treatment of BCR-ABL+ Leukemias
Source: PLoS One. 2014 Jul 16;9(7):e102221. doi: 10.1371/journal.pone.0102221 (PMC4100887; doi:10.1371/journal.pone.0102221)
Supplement: Table S8 — Diagnostic and cytogenetic criteria of Patients. (XLS) [file pone.0102221.s010.xls]

## Sheet: Sheet1
ID	Diagnosis	Sample	Disease Stage	Molecular Lesions	Karyotype	Imatinib resistance
B001	ALL, Ph+	BM	Newly Diagnosed	BCR-ABL1	22q11/9q34	No
B002	ALL, Ph+	BM	Newly Diagnosed	BCR-ABL1	22q11/9q34	No
B003	ALL, Ph+	BM	Relapse	BCR-ABL1 (T315I)	22q11/9q34	Yes
B004	ALL, Ph+	BM	Relapse	BCR-ABL1 (T315I)	22q11/9q34	Yes
B005	ALL, Ph+	BM	Newly Diagnosed	BCR-ABL1	22q11/9q34	No
B006	ALL, Ph+	BM	Newly Diagnosed	BCR-ABL1	22q11/9q34	No
B031	ALL	BM	Newly Diagnosed	none	Normal	N/A
B032	ALL	BM	Newly Diagnosed	IGH	partial deletion of 14q32	N/A
B033	ALL	BM	Newly Diagnosed	none	Normal	N/A
B035	ALL	BM	Newly Diagnosed	CDKN2A	Normal	N/A
B036	ALL	BM	Newly Diagnosed	none	Normal	N/A
B037	ALL	BM	Newly Diagnosed	MLL, RUNX1	11q23, 21q22	N/A
B034	Burkitt’s Leukemia	BM	Newly Diagnosed	N/A	N/A	N/A
Table S8. Diagnostic and cytogenetic criteria of Patients.
